# Supplementary material for: Genomic and epidemiological analysis of SARS-CoV-2 variants isolated in Guinea: a routine sequencing implementation
Source: BMC Infect Dis. 2025 Jan 2;25:3. doi: 10.1186/s12879-024-10411-2 (PMC11696909; doi:10.1186/s12879-024-10411-2)
Supplement: Supplementary file 1 — Supplementary Material 1. [file 12879_2024_10411_MOESM1_ESM.tsv]

Virus name	Accession ID	Collection date	Location	Host	Additional location information	Sampling strategy	Gender	Patient age	Patient status	Last vaccinated	Passage	Specimen	Additional host information	Lineage	Clade	AA Substitutions
hCoV-19/Guinea/CERFIG-36651/2022	EPI_ISL_14578525	2022-03-31	Africa / Guinea / Conakry	Human		Sentinel surveillance	Male	45	Hospitalized		Original	Nasopharyngeal swab		BA.2	GRA	(NSP5_P132H,Spike_S371F,NSP3_G489S,NSP13_R392C,Spike_K417N,NSP4_T327I,Spike_S373P,Spike_T376A,Spike_N969K,Spike_H655Y,N_R203K,Spike_G142D,Spike_Q954H,Spike_G339D,Spike_R408S,NS3_T223I,Spike_T19I,Spike_P681H,NSP4_L264F,M_Q19E,NSP3_T24I,NSP1_S135R,NSP4_T492I,Spike_S375F,Spike_D405N,Spike_N679K,Spike_D796Y,N_G204R,E_T9I,M_A63T,NSP12_P323L,Spike_D614G,NSP3_S1877I)
hCoV-19/Guinea/CERFIG-36805/2022	EPI_ISL_14578526	2022-03-31	Africa / Guinea / Conakry	Human		Sentinel surveillance	Male	48	Hospitalized		Original	Nasopharyngeal swab		BA.2	GRA	(NSP5_P132H,NSP3_G489S,NSP4_T327I,Spike_S373P,Spike_Q493R,Spike_N969K,Spike_H655Y,N_R203K,Spike_V213G,Spike_G142D,Spike_Q954H,N_P13L,Spike_N501Y,N_R32del,NS3_T223I,Spike_T19I,M_Q19E,Spike_N440K,NSP4_T492I,Spike_N679K,Spike_N764K,NSP6_G107del,Spike_Y505H,NSP1_H45Y,Spike_D796Y,N_G204R,Spike_T478K,N_S413R,M_A63T,Spike_S371F,NSP13_R392C,Spike_K417N,Spike_T376A,NSP6_S106del,Spike_G339D,Spike_R408S,NSP…
hCoV-19/Guinea/CERFIG-36856/2022	EPI_ISL_14578527	2022-04-05	Africa / Guinea / Boke	Human		Sentinel surveillance	Male	39	Hospitalized		Original	Nasopharyngeal swab		BA.2	GRA	(NSP5_P132H,NSP3_G489S,NSP4_T327I,Spike_S373P,Spike_Q493R,Spike_N969K,Spike_H655Y,N_R203K,Spike_V213G,Spike_G142D,Spike_Q954H,N_P13L,NSP1_H83del,Spike_N501Y,N_R32del,NS3_T223I,Spike_T19I,M_Q19E,NSP4_T492I,Spike_N679K,Spike_N764K,NSP6_G107del,Spike_Y505H,NSP1_V84del,Spike_D796Y,N_G204R,Spike_T478K,N_S413R,NS3_G172V,M_A63T,NSP2_C50R,Spike_S371F,NSP1_M85del,NSP13_R392C,Spike_K417N,Spike_T376A,NSP6_S…
hCoV-19/Guinea/CERFIG-36857/2022	EPI_ISL_14578528	2022-04-05	Africa / Guinea / Boke	Human		Sentinel surveillance	Male	42	Hospitalized		Original	Nasopharyngeal swab		BA.2	GRA	(NSP5_P132H,NSP3_G489S,NSP4_T327I,Spike_S373P,Spike_Q493R,Spike_H655Y,Spike_N969K,N_R203K,Spike_G142D,Spike_Q954H,N_P13L,Spike_N501Y,N_R32del,NS3_T223I,Spike_T19I,M_Q19E,NSP4_T492I,Spike_N679K,Spike_N764K,Spike_Y505H,NSP6_G107del,Spike_D796Y,N_G204R,Spike_T478K,N_S413R,NS3_G172V,M_A63T,NSP15_D282G,Spike_S371F,NSP13_R392C,Spike_K417N,Spike_T376A,NSP6_S106del,Spike_G339D,Spike_R408S,NSP4_L438F,NSP1…
hCoV-19/Guinea/CERFIG-36928/2022	EPI_ISL_14578529	2022-04-08	Africa / Guinea / Boke	Human		Sentinel surveillance	Male	25	Hospitalized		Original	Nasopharyngeal swab		BA.2	GRA	(NSP5_P132H,NSP3_G489S,NSP4_T327I,Spike_S373P,Spike_Q493R,Spike_N969K,Spike_H655Y,N_R203K,Spike_V213G,Spike_G142D,Spike_Q954H,N_P13L,Spike_N501Y,N_R32del,NS3_T223I,Spike_T19I,M_Q19E,Spike_N440K,NSP4_T492I,Spike_N679K,Spike_N764K,NSP6_G107del,Spike_Y505H,Spike_D796Y,N_G204R,Spike_T478K,N_S413R,M_A63T,Spike_S371F,NSP13_R392C,Spike_K417N,Spike_T376A,NSP6_S106del,Spike_G339D,Spike_R408S,NSP4_L438F,NS…
hCoV-19/Guinea/CERFIG-37171/2022	EPI_ISL_14578530	2022-05-16	Africa / Guinea / Conakry	Human		Sentinel surveillance	Female	82	Hospitalized		Original	Nasopharyngeal swab		BA.2	GRA	(NSP5_P132H,NSP3_G489S,NSP4_T327I,Spike_S373P,Spike_Q493R,Spike_N969K,Spike_H655Y,N_R203K,Spike_V213G,Spike_G142D,Spike_Q954H,N_P13L,Spike_N501Y,N_R32del,NS3_T223I,Spike_T19I,M_Q19E,Spike_N440K,NSP4_T492I,Spike_N679K,Spike_N764K,NSP6_G107del,Spike_Y505H,Spike_D796Y,N_G204R,Spike_T478K,N_S413R,M_A63T,Spike_S371F,NSP13_R392C,Spike_K417N,Spike_T376A,NSP6_S106del,Spike_G339D,Spike_R408S,NSP14_I42V,Sp…
hCoV-19/Guinea/CERFIG-36930/2022	EPI_ISL_14578531	2022-04-08	Africa / Guinea / Boke	Human		Sentinel surveillance	Male	25	Hospitalized		Original	Nasopharyngeal swab		BA.2	GRA	(NSP5_P132H,NSP3_G489S,NSP4_T327I,Spike_S373P,Spike_Q493R,Spike_N969K,Spike_H655Y,N_R203K,Spike_V213G,Spike_G142D,Spike_Q954H,N_P13L,Spike_N501Y,N_R32del,NS3_T223I,NSP3_Y1513H,Spike_T19I,M_Q19E,NSP4_T492I,Spike_N679K,Spike_N764K,NSP6_G107del,Spike_Y505H,Spike_D796Y,N_G204R,Spike_T478K,N_S413R,M_A63T,NSP3_L741I,Spike_S371F,NSP13_R392C,Spike_K417N,Spike_T376A,NSP6_S106del,Spike_G339D,Spike_R408S,NS…
hCoV-19/Guinea/CERFIG-37173/2022	EPI_ISL_14578532	2022-05-16	Africa / Guinea / Conakry	Human		Sentinel surveillance	Female	32	Hospitalized		Original	Nasopharyngeal swab		BA.2	GRA	(NSP5_P132H,NSP3_G489S,NSP4_T327I,Spike_S373P,Spike_Q493R,Spike_N969K,Spike_H655Y,N_R203K,Spike_V213G,Spike_G142D,Spike_Q954H,N_P13L,Spike_N501Y,N_R32del,NS3_T223I,Spike_T19I,M_Q19E,Spike_N440K,NSP4_T492I,Spike_N679K,Spike_N764K,NSP6_G107del,Spike_Y505H,Spike_D796Y,N_G204R,Spike_T478K,N_S413R,M_A63T,Spike_S371F,NSP13_R392C,Spike_K417N,Spike_T376A,NSP6_S106del,Spike_G339D,Spike_R408S,NSP14_I42V,Sp…
hCoV-19/Guinea/CERFIG-37214/2022	EPI_ISL_14578533	2022-05-20	Africa / Guinea / Conakry	Human		Sentinel surveillance	Male	46	Hospitalized		Original	Nasopharyngeal swab		BA.2	GRA	(NSP5_P132H,NSP3_G489S,NSP4_T327I,Spike_S373P,Spike_Q493R,Spike_N969K,Spike_H655Y,N_R203K,Spike_V213G,Spike_G142D,Spike_Q954H,N_P13L,Spike_N501Y,N_R32del,NS3_T223I,Spike_T19I,M_Q19E,Spike_N440K,NSP4_T492I,Spike_N679K,Spike_N764K,NSP6_G107del,Spike_Y505H,Spike_D796Y,N_G204R,Spike_T478K,N_S413R,M_A63T,Spike_S371F,NSP13_R392C,Spike_K417N,Spike_T376A,NSP6_S106del,Spike_G339D,Spike_R408S,NSP14_I42V,Sp…
hCoV-19/Guinea/CERFIG-37216/2022	EPI_ISL_14578534	2022-05-20	Africa / Guinea / Conakry	Human		Sentinel surveillance	Male	50	Hospitalized		Original	Nasopharyngeal swab		BA.2	GRA	(NSP5_P132H,NSP3_G489S,NSP4_T327I,Spike_S373P,Spike_Q493R,Spike_N969K,Spike_H655Y,N_R203K,Spike_V213G,Spike_G142D,Spike_Q954H,N_P13L,Spike_N501Y,N_R32del,NS3_T223I,Spike_T19I,M_Q19E,Spike_N440K,NSP4_T492I,NSP2_P181S,Spike_N679K,Spike_N764K,NSP6_G107del,Spike_Y505H,Spike_D796Y,N_G204R,Spike_T478K,N_S413R,M_A63T,Spike_S371F,NSP13_R392C,Spike_K417N,Spike_T376A,NSP6_S106del,Spike_G339D,Spike_R408S,NS…
hCoV-19/Guinea/CERFIG-37281/2022	EPI_ISL_14578535	2022-05-30	Africa / Guinea / Conakry	Human		Sentinel surveillance	Male	29	Hospitalized		Original	Nasopharyngeal swab		BA.2	GRA	(NSP5_P132H,NSP3_G489S,NSP4_T327I,Spike_S373P,Spike_Q493R,Spike_N969K,Spike_H655Y,N_R203K,Spike_G142D,Spike_Q954H,N_P13L,Spike_N501Y,N_R32del,NS3_T223I,Spike_T19I,M_Q19E,Spike_N440K,NSP4_T492I,Spike_N679K,Spike_N764K,NSP6_G107del,Spike_Y505H,Spike_D796Y,N_G204R,Spike_T478K,N_S413R,M_A63T,Spike_S371F,NSP13_R392C,Spike_K417N,Spike_T376A,NSP6_S106del,Spike_G339D,Spike_R408S,NSP14_I42V,Spike_P681H,NS…
hCoV-19/Guinea/CERFIG-37296/2022	EPI_ISL_14578536	2022-06-03	Africa / Guinea / Conakry	Human		Sentinel surveillance	Female	26	Hospitalized		Original	Nasopharyngeal swab		BA.2	GRA	(NSP5_P132H,NSP3_G489S,NSP4_T327I,Spike_S373P,Spike_Q493R,Spike_N969K,Spike_H655Y,N_R203K,Spike_V213G,Spike_G142D,Spike_Q954H,N_P13L,Spike_N501Y,N_R32del,NS3_T223I,Spike_T19I,M_Q19E,NSP4_T492I,Spike_N679K,Spike_N764K,NSP6_G107del,Spike_Y505H,Spike_D796Y,N_G204R,Spike_T478K,N_S413R,NS3_G172V,M_A63T,Spike_S371F,NSP13_R392C,Spike_K417N,Spike_T376A,NSP6_S106del,Spike_G339D,E_T30I,Spike_R408S,NSP14_I4…
hCoV-19/Guinea/CERFIG-37300/2022	EPI_ISL_14578537	2022-06-03	Africa / Guinea / Conakry	Human		Sentinel surveillance	Male	53	Hospitalized		Original	Nasopharyngeal swab		BA.2	GRA	(NSP5_P132H,NSP3_G489S,NSP4_T327I,Spike_S373P,Spike_Q493R,Spike_N969K,Spike_H655Y,N_R203K,Spike_V213G,Spike_G142D,Spike_Q954H,N_P13L,Spike_N501Y,N_R32del,NS3_T223I,Spike_T19I,M_Q19E,Spike_N440K,NSP4_T492I,Spike_N679K,Spike_N764K,NSP6_G107del,Spike_Y505H,Spike_D796Y,N_G204R,Spike_T478K,N_S413R,M_A63T,Spike_S371F,NSP13_R392C,Spike_K417N,Spike_T376A,NSP6_S106del,Spike_G339D,Spike_R408S,NSP14_I42V,NS…
hCoV-19/Guinea/CERFIG-37302/2022	EPI_ISL_14578538	2022-06-03	Africa / Guinea / Conakry	Human		Sentinel surveillance	Male	48	Hospitalized		Original	Nasopharyngeal swab		BA.2	GRA	(NSP5_P132H,NSP3_G489S,NSP4_T327I,Spike_S373P,Spike_Q493R,Spike_N969K,Spike_H655Y,N_R203K,Spike_V213G,Spike_G142D,Spike_Q954H,N_P13L,Spike_N501Y,N_R32del,NS3_T223I,Spike_T19I,M_Q19E,Spike_N440K,NSP4_T492I,Spike_N679K,Spike_N764K,NSP6_G107del,Spike_Y505H,Spike_D796Y,N_G204R,Spike_T478K,N_S413R,NS3_G172V,M_A63T,NSP1_V54del,Spike_S371F,NSP13_R392C,Spike_K417N,Spike_T376A,NSP6_S106del,Spike_G339D,Spi…
hCoV-19/Guinea/CERFIG-37330/2022	EPI_ISL_14578539	2022-06-03	Africa / Guinea / Conakry	Human		Sentinel surveillance	Male	52	Hospitalized		Original	Nasopharyngeal swab		BA.2	GRA	(NSP5_P132H,NSP3_G489S,NSP4_T327I,Spike_S373P,Spike_Q493R,Spike_N969K,Spike_H655Y,N_R203K,Spike_V213G,Spike_G142D,Spike_Q954H,N_P13L,Spike_N501Y,N_R32del,NS3_T223I,Spike_T19I,M_Q19E,Spike_N440K,NSP4_T492I,NSP2_P181S,Spike_N679K,Spike_N764K,NSP6_G107del,Spike_Y505H,Spike_D796Y,N_G204R,Spike_T478K,N_S413R,NS3_G172V,M_A63T,Spike_S371F,NSP4_P29L,NSP13_R392C,Spike_K417N,Spike_T376A,NSP6_S106del,Spike_…
hCoV-19/Guinea/CERFIG-32288/2021	EPI_ISL_14578540	2021-12-23	Africa / Guinea / Conakry	Human		Sentinel surveillance	Male	40	Hospitalized		Original	Nasopharyngeal swab		R.1	GR	(NS3_V255del,M_I73V,Spike_E484K,N_R203K,NS3_D27H,N_P326L,N_S187L,NSP3_I593V,Spike_G769V,Spike_N679K,NS3_A54V,NSP14_P412H,NS3_T32I,N_G204R,NS3_T175I,NS3_N257D,Spike_W152L,NSP12_P323L,NSP13_G439R,Spike_D614G,NSP1_E57K,NSP16_A34V,N_Q418H)
hCoV-19/Guinea/CERFIG-33322/2021	EPI_ISL_14578541	2021-12-25	Africa / Guinea / Conakry	Human		Sentinel surveillance	Female	16	Hospitalized		Original	Nasopharyngeal swab		BA.1	GRA	(NSP5_P132H,Spike_H69del,Spike_T95I,Spike_A67V,Spike_Q493R,Spike_N969K,Spike_H655Y,Spike_N856K,N_R203K,Spike_G142D,NSP3_A1892T,Spike_Q954H,N_P13L,NSP3_L1266I,Spike_N501Y,N_R32del,M_Q19E,Spike_N440K,NSP4_T492I,NSP6_L105del,Spike_N679K,Spike_N764K,Spike_Y505H,NSP6_G107del,NSP6_I189V,Spike_T547K,Spike_D796Y,N_G204R,Spike_T478K,Spike_V143del,M_A63T,Spike_G496S,NSP6_S106del,Spike_G339D,NSP3_S1265del,N…
hCoV-19/Guinea/CERFIG-33367/2021	EPI_ISL_14578542	2021-12-27	Africa / Guinea / Conakry	Human		Sentinel surveillance	Male	59	Hospitalized		Original	Nasopharyngeal swab		BA.1	GRA	(NSP5_P132H,Spike_H69del,Spike_T95I,Spike_A67V,Spike_Q493R,Spike_N969K,Spike_H655Y,Spike_N856K,N_R203K,Spike_G142D,NSP3_A1892T,NSP3_H1274R,Spike_Q954H,N_P13L,NSP3_L1266I,Spike_N501Y,N_R32del,M_Q19E,NSP4_T492I,NSP6_L105del,Spike_N679K,Spike_N764K,Spike_L212I,NSP6_G107del,Spike_Y505H,NSP6_I189V,Spike_T547K,Spike_D796Y,N_G204R,Spike_T478K,Spike_V143del,M_A63T,Spike_G496S,Spike_A871V,NSP6_S106del,Spi…
hCoV-19/Guinea/CERFIG-33380/2021	EPI_ISL_14578543	2021-12-28	Africa / Guinea / Conakry	Human		Sentinel surveillance	Female	24	Hospitalized		Original	Nasopharyngeal swab		BA.1	GRA	(NSP5_P132H,Spike_H69del,Spike_T95I,Spike_A67V,Spike_S373P,Spike_Q493R,Spike_N969K,Spike_H655Y,Spike_N856K,N_R203K,Spike_G142D,NSP3_A1892T,Spike_Q954H,N_P13L,NSP3_L1266I,Spike_N501Y,N_R32del,M_Q19E,Spike_N440K,NSP4_T492I,NSP8_A21V,NSP6_L105del,Spike_N679K,Spike_N764K,Spike_L212I,NSP6_G107del,Spike_Y505H,NSP6_I189V,Spike_T547K,Spike_D796Y,N_G204R,Spike_T478K,Spike_V143del,M_A63T,Spike_G496S,Spike_…
hCoV-19/Guinea/CERFIG-33447/2021	EPI_ISL_14578544	2021-12-29	Africa / Guinea / Conakry	Human		Sentinel surveillance	Female	79	Hospitalized		Original	Nasopharyngeal swab		BA.1	GRA	(NSP5_P132H,Spike_H69del,Spike_T95I,Spike_A67V,Spike_Q493R,Spike_N969K,Spike_H655Y,Spike_N856K,N_R203K,Spike_G142D,NSP3_A1892T,Spike_Q954H,N_P13L,NSP3_L1266I,Spike_N501Y,N_R32del,M_Q19E,Spike_N440K,NSP4_T492I,NSP6_L105del,Spike_N679K,Spike_N764K,Spike_L212I,NSP6_G107del,Spike_Y505H,NSP6_I189V,Spike_T547K,Spike_D796Y,N_G204R,Spike_T478K,Spike_V143del,M_A63T,Spike_G496S,NSP6_S106del,Spike_G339D,NSP…
hCoV-19/Guinea/CERFIG-33490/2021	EPI_ISL_14578545	2021-12-30	Africa / Guinea / Conakry	Human		Sentinel surveillance	Female	25	Hospitalized		Original	Nasopharyngeal swab		BA.1.13	GRA	(Spike_H69del,Spike_T95I,Spike_A67V,NSP6_S106del,Spike_Q493R,Spike_N969K,Spike_H655Y,Spike_N856K,N_R203K,Spike_G142D,NSP3_A1892T,Spike_Q954H,Spike_G339D,NSP3_L1266I,NSP4_T214I,Spike_N501Y,NSP3_S1265del,NSP14_I42V,Spike_P681H,Spike_Y144del,M_Q19E,NSP4_T492I,NSP6_L105del,Spike_Q498R,Spike_G446S,Spike_N679K,NSP6_G107del,Spike_Y505H,NSP6_I189V,Spike_E484A,N_G204R,Spike_T478K,E_T9I,Spike_V70del,Spike_…
hCoV-19/Guinea/CERFIG-33493/2021	EPI_ISL_14578546	2021-12-30	Africa / Guinea / Conakry	Human		Sentinel surveillance	Male	23	Hospitalized		Original	Nasopharyngeal swab		BA.1.1	GRA	(NSP5_P132H,N_I74L,NSP6_S106del,Spike_N969K,Spike_N856K,N_R203K,Spike_Q954H,N_P13L,NSP3_L1266I,N_R32del,NSP3_S1265del,Spike_ins214EPE,N_S33del,NSP4_T492I,NSP4_L353F,NSP6_L105del,Spike_N764K,Spike_L212I,NSP6_G107del,N_E31del,NSP3_K38R,Spike_N211del,NSP6_I189V,Spike_T547K,Spike_D796Y,N_G204R,E_T9I,Spike_L981F,Spike_D614G)
hCoV-19/Guinea/CERFIG-33499/2021	EPI_ISL_14578547	2021-12-30	Africa / Guinea / Conakry	Human		Sentinel surveillance	Male	21	Hospitalized		Original	Nasopharyngeal swab		BA.1.15.1	GRA	(NSP5_P132H,Spike_H69del,Spike_T95I,Spike_A67V,Spike_S373P,Spike_Q493R,Spike_N969K,Spike_H655Y,Spike_N856K,N_R203K,Spike_G142D,NSP3_A1892T,Spike_Q954H,NS3_L106F,N_P13L,NSP3_L1266I,Spike_N501Y,N_R32del,M_Q19E,Spike_N440K,NSP4_T492I,NSP6_L105del,Spike_N679K,Spike_N764K,Spike_L212I,NSP6_G107del,Spike_Y505H,NSP6_I189V,Spike_T547K,Spike_D796Y,N_G204R,N_D343G,Spike_T478K,Spike_V143del,M_A63T,Spike_G496…
hCoV-19/Guinea/CERFIG-33541/2021	EPI_ISL_14578548	2021-12-30	Africa / Guinea / Conakry	Human		Sentinel surveillance	Male	23	Hospitalized		Original	Nasopharyngeal swab		BA.1.1	GRA	(NSP5_P132H,Spike_H69del,Spike_T95I,Spike_A67V,Spike_S373P,Spike_Q493R,Spike_N969K,Spike_H655Y,Spike_N856K,N_R203K,Spike_G142D,NSP3_A1892T,Spike_Q954H,N_P13L,NSP3_L1266I,Spike_N501Y,N_R32del,M_Q19E,Spike_N440K,NSP4_T492I,NSP6_L105del,Spike_N679K,Spike_N764K,Spike_L212I,NSP6_G107del,Spike_Y505H,Spike_R346K,NSP6_I189V,Spike_T547K,Spike_D796Y,N_G204R,Spike_T478K,Spike_V143del,M_A63T,Spike_G496S,Spik…
hCoV-19/Guinea/CERFIG-33553/2021	EPI_ISL_14578549	2021-12-31	Africa / Guinea / Conakry	Human		Sentinel surveillance	Female	24	Hospitalized		Original	Nasopharyngeal swab		BA.1.15.1	GRA	(NSP5_P132H,Spike_H69del,Spike_T95I,Spike_A67V,NSP6_S106del,Spike_N969K,Spike_H655Y,Spike_N856K,N_R203K,Spike_G142D,Spike_I1081V,NSP3_A1892T,NSP13_A379V,Spike_Q954H,N_P13L,NSP3_L1266I,N_R32del,NSP3_S1265del,NSP14_I42V,Spike_P681H,Spike_Y144del,M_Q19E,N_S33del,NSP4_T492I,NSP6_L105del,Spike_N679K,Spike_N764K,NSP6_G107del,N_E31del,NSP3_K38R,NSP6_I189V,Spike_T547K,Spike_D796Y,N_G204R,N_D343G,Spike_V7…
hCoV-19/Guinea/CERFIG-33533/2021	EPI_ISL_14578550	2021-12-30	Africa / Guinea / Conakry	Human		Sentinel surveillance	Male	73	Hospitalized		Original	Nasopharyngeal swab		BA.1.15.1	GRA	(NSP5_P132H,Spike_T95I,Spike_A67V,Spike_S373P,Spike_Q493R,Spike_N969K,Spike_H655Y,Spike_N856K,N_R203K,NSP3_A1892T,Spike_Q954H,NS3_L106F,N_P13L,NSP3_L1266I,Spike_N501Y,N_R32del,M_Q19E,Spike_N440K,NSP4_T492I,NSP6_L105del,Spike_N679K,Spike_N764K,NSP6_G107del,Spike_Y505H,NSP6_I189V,Spike_T547K,M_D3G,Spike_D796Y,N_G204R,N_D343G,Spike_T478K,NSP15_V172L,M_A63T,Spike_G496S,Spike_K417N,NSP6_S106del,Spike_…
hCoV-19/Guinea/CERFIG-33568/2021	EPI_ISL_14578551	2021-12-31	Africa / Guinea / Conakry	Human		Sentinel surveillance	Female	60	Hospitalized		Original	Nasopharyngeal swab		BA.1.1	GRA	(NSP5_P132H,Spike_T95I,Spike_A67V,Spike_S373P,Spike_Q493R,Spike_N969K,Spike_H655Y,Spike_N856K,N_R203K,NSP3_A1892T,Spike_Q954H,N_P13L,NSP3_L1266I,Spike_N501Y,N_R32del,M_Q19E,Spike_N440K,NSP4_T492I,NSP6_L105del,Spike_N679K,Spike_N764K,NSP6_G107del,Spike_Y505H,Spike_R346K,NSP6_I189V,Spike_T547K,M_D3G,Spike_D796Y,N_G204R,Spike_T478K,M_A63T,Spike_G496S,Spike_K417N,NSP6_S106del,Spike_S371L,Spike_G339D,…
hCoV-19/Guinea/CERFIG-33629/2022	EPI_ISL_14578552	2022-01-03	Africa / Guinea / Conakry	Human		Sentinel surveillance	Female	22	Hospitalized		Original	Nasopharyngeal swab		BA.1	GRA	(NSP5_P132H,Spike_T95I,Spike_A67V,NSP6_S106del,Spike_Q493R,Spike_N969K,Spike_H655Y,Spike_N856K,N_R203K,NSP3_A1892T,Spike_Q954H,Spike_G339D,N_Q380H,N_P13L,NSP3_L1266I,Spike_N501Y,N_R32del,NSP3_S1265del,NSP14_I42V,Spike_P681H,M_Q19E,Spike_N440K,N_S33del,NSP4_T492I,NSP6_L105del,Spike_Q498R,Spike_G446S,Spike_N679K,Spike_N764K,Spike_S477N,NSP6_G107del,Spike_Y505H,N_E31del,NSP3_K38R,NSP6_I189V,Spike_T5…
hCoV-19/Guinea/CERFIG-33669/2022	EPI_ISL_14578553	2022-03-01	Africa / Guinea / Conakry	Human		Sentinel surveillance	Male	54	Hospitalized		Original	Nasopharyngeal swab		BA.1.15.1	GRA	(NSP5_P132H,NSP13_S485L,Spike_T95I,Spike_A67V,NSP6_S106del,Spike_N969K,Spike_H655Y,Spike_N856K,N_R203K,Spike_I1081V,NSP3_A1892T,Spike_Q954H,NS3_L106F,N_P13L,NSP3_L1266I,N_R32del,NSP3_S1265del,NSP14_I42V,Spike_P681H,M_Q19E,N_S33del,NSP4_T492I,NSP6_L105del,Spike_N679K,Spike_N764K,NSP6_G107del,N_E31del,NSP3_K38R,NSP6_I189V,Spike_T547K,M_D3G,Spike_D796Y,N_G204R,N_D343G,E_T9I,Spike_L981F,M_A63T,NSP12_…
hCoV-19/Guinea/CERFIG-33785/2022	EPI_ISL_14578554	2022-01-04	Africa / Guinea / Conakry	Human		Sentinel surveillance	Male	21	Hospitalized		Original	Nasopharyngeal swab		BA.1	GRA	(NSP5_P132H,Spike_T95I,Spike_A67V,Spike_S373P,Spike_Q493R,Spike_N969K,Spike_H655Y,Spike_N856K,N_R203K,NSP3_A1892T,Spike_Q954H,N_P13L,NSP3_L1266I,Spike_N501Y,N_R32del,M_Q19E,Spike_N440K,NSP4_T492I,NSP6_L105del,Spike_N679K,Spike_N764K,Spike_L212I,NSP6_G107del,Spike_Y505H,NSP6_I189V,Spike_T547K,M_D3G,Spike_D796Y,N_G204R,Spike_T478K,M_A63T,Spike_G496S,Spike_K417N,NSP6_S106del,Spike_S371L,Spike_G339D,…
hCoV-19/Guinea/CERFIG-33825/2022	EPI_ISL_14578555	2022-01-04	Africa / Guinea / Conakry	Human		Sentinel surveillance	Female	24	Hospitalized		Original	Nasopharyngeal swab		BA.1.1	GRA	(NSP5_P132H,Spike_T95I,Spike_A67V,NSP6_S106del,Spike_N969K,Spike_H655Y,Spike_N856K,N_R203K,NSP3_A1892T,Spike_Q954H,Spike_G339D,N_P13L,NSP3_L1266I,N_R32del,NSP3_S1265del,NSP14_I42V,Spike_P681H,M_Q19E,N_S33del,NSP4_T492I,NSP4_L353F,NSP6_L105del,Spike_N679K,Spike_N764K,NSP6_G107del,N_E31del,NSP3_K38R,Spike_R346K,NSP6_I189V,Spike_T547K,M_D3G,Spike_D796Y,N_G204R,E_T9I,Spike_L981F,M_A63T,NSP12_P323L,Sp…
hCoV-19/Guinea/CERFIG-33938/2022	EPI_ISL_14578556	2022-01-05	Africa / Guinea / Conakry	Human		Sentinel surveillance	Female	75	Hospitalized		Original	Nasopharyngeal swab		BA.1	GRA	(NSP5_P132H,Spike_T95I,Spike_A67V,NSP6_S106del,Spike_Q493R,Spike_N969K,Spike_H655Y,Spike_N856K,N_R203K,NSP3_A1892T,Spike_Q954H,Spike_G339D,N_P13L,NSP3_L1266I,Spike_N501Y,N_R32del,NSP3_S1265del,NSP14_I42V,Spike_P681H,M_Q19E,N_S33del,NSP4_T492I,NSP6_L105del,Spike_Q498R,Spike_N679K,Spike_N764K,Spike_S477N,NSP6_G107del,Spike_Y505H,N_E31del,NSP3_K38R,NSP6_I189V,Spike_T547K,Spike_D796Y,Spike_E484A,N_G2…
hCoV-19/Guinea/CERFIG-33948/2022	EPI_ISL_14578557	2022-01-05	Africa / Guinea / Conakry	Human		Sentinel surveillance	Male	11	Hospitalized		Original	Nasopharyngeal swab		BA.1.1	GRA	(NSP5_P132H,Spike_T95I,Spike_A67V,Spike_S373P,Spike_Q493R,Spike_N969K,Spike_H655Y,Spike_N856K,N_R203K,NSP3_A1892T,Spike_Q954H,N_P13L,NSP3_L1266I,Spike_N501Y,N_R32del,M_Q19E,Spike_N440K,NSP4_T492I,NSP6_L105del,Spike_N679K,Spike_N764K,Spike_L212I,NSP6_G107del,Spike_Y505H,Spike_R346K,NSP6_I189V,Spike_T547K,M_D3G,Spike_D796Y,N_G204R,Spike_T478K,M_A63T,Spike_G496S,NSP3_P153S,Spike_K417N,NSP6_S106del,S…
hCoV-19/Guinea/CERFIG-33966/2022	EPI_ISL_14578558	2022-01-05	Africa / Guinea / Conakry	Human		Sentinel surveillance	Female	15	Hospitalized		Original	Nasopharyngeal swab		BA.1.15.1	GRA	(NSP5_P132H,Spike_T95I,Spike_A67V,Spike_S373P,Spike_Q493R,Spike_N969K,Spike_H655Y,Spike_N856K,N_R203K,NSP3_A1892T,Spike_Q954H,NS3_L106F,N_P13L,NSP3_L1266I,Spike_N501Y,N_R32del,M_Q19E,Spike_N440K,NSP4_T492I,NSP6_L105del,Spike_N679K,Spike_N764K,NSP6_G107del,Spike_Y505H,NSP6_I189V,Spike_T547K,M_D3G,Spike_D796Y,N_G204R,N_D343G,Spike_T478K,M_A63T,Spike_G496S,Spike_K417N,NSP6_S106del,Spike_S371L,Spike_…
hCoV-19/Guinea/CERFIG-34046/2022	EPI_ISL_14578559	2022-01-06	Africa / Guinea / Conakry	Human		Sentinel surveillance	Female	56	Hospitalized		Original	Nasopharyngeal swab		BA.1.1	GRA	(NSP5_P132H,Spike_T95I,Spike_A67V,Spike_S373P,Spike_Q493R,Spike_N969K,Spike_N856K,N_R203K,NSP3_A1892T,Spike_Q954H,NSP8_A45T,N_P13L,NSP3_L1266I,Spike_N501Y,N_R32del,M_Q19E,Spike_N440K,NSP4_T492I,NSP6_L105del,Spike_N764K,Spike_L212I,NSP6_G107del,Spike_Y505H,Spike_R346K,NSP6_I189V,Spike_T547K,M_D3G,Spike_D796Y,N_G204R,Spike_T478K,M_A63T,Spike_G496S,Spike_K417N,NSP6_S106del,Spike_S371L,NSP3_I1152S,Sp…
hCoV-19/Guinea/CERFIG-34047/2022	EPI_ISL_14578560	2022-01-06	Africa / Guinea / Conakry	Human		Sentinel surveillance	Male	56	Hospitalized		Original	Nasopharyngeal swab		BA.1.1	GRA	(NSP5_P132H,Spike_H69del,Spike_T95I,Spike_A67V,Spike_Q493R,Spike_N969K,Spike_H655Y,Spike_N856K,N_R203K,NSP3_A1892T,Spike_Q954H,NSP8_A45T,N_P13L,NSP3_L1266I,Spike_N501Y,N_R32del,M_Q19E,NSP4_T492I,NSP6_L105del,Spike_N679K,Spike_N764K,Spike_Y505H,NSP6_G107del,Spike_R346K,NSP6_I189V,Spike_T547K,Spike_D796Y,N_G204R,Spike_T478K,M_A63T,Spike_G496S,NSP6_S106del,Spike_G339D,NSP3_S1265del,NSP14_I42V,Spike_…
hCoV-19/Guinea/CERFIG-34071/2022	EPI_ISL_14578561	2022-01-06	Africa / Guinea / Conakry	Human		Sentinel surveillance	Female	25	Hospitalized		Original	Nasopharyngeal swab		BA.1.15.1	GRA	(NSP5_P132H,Spike_T95I,Spike_A67V,NSP6_S106del,Spike_N969K,Spike_H655Y,Spike_N856K,N_R203K,Spike_I1081V,NSP3_A1892T,Spike_Q954H,Spike_G339D,NS3_L106F,N_P13L,NSP3_L1266I,N_R32del,NSP3_S1265del,NSP14_I42V,Spike_P681H,M_Q19E,N_S33del,NSP4_T492I,N_P168S,NSP6_L105del,Spike_N679K,Spike_N764K,NSP6_G107del,N_E31del,NSP3_K38R,NSP6_I189V,Spike_T547K,Spike_D796Y,N_G204R,N_D343G,E_T9I,Spike_L981F,M_A63T,NSP1…
hCoV-19/Guinea/CERFIG-34503/2022	EPI_ISL_14578562	2022-01-10	Africa / Guinea / Conakry	Human		Sentinel surveillance	Male	82	Hospitalized		Original	Nasopharyngeal swab		BA.1	GRA	(NSP5_P132H,Spike_H69del,Spike_T95I,NSP5_V204A,Spike_A67V,NSP6_S106del,Spike_Q493R,Spike_N969K,Spike_H655Y,Spike_N856K,NSP3_A1892T,Spike_Q954H,Spike_G339D,N_P13L,NSP3_L1266I,Spike_N501Y,N_R32del,NSP3_S1265del,NSP14_I42V,Spike_P681H,M_Q19E,Spike_N440K,N_S33del,NSP6_L105del,Spike_Q498R,Spike_G446S,Spike_N679K,Spike_N764K,Spike_S477N,NSP6_G107del,Spike_Y505H,N_E31del,NSP3_K38R,NSP6_I189V,Spike_T547K…
hCoV-19/Guinea/CERFIG-34512/2022	EPI_ISL_14578563	2022-01-10	Africa / Guinea / Conakry	Human		Sentinel surveillance	Female	55	Hospitalized		Original	Nasopharyngeal swab		BA.1.15.1	GRA	(NSP5_P132H,Spike_T95I,Spike_A67V,Spike_Q493R,Spike_N969K,Spike_H655Y,Spike_N856K,N_R203K,NSP3_A1892T,Spike_Q954H,NS3_L106F,N_P13L,NSP3_L1266I,N_R32del,M_Q19E,Spike_N440K,NSP4_T492I,NSP6_L105del,Spike_N679K,Spike_N764K,Spike_Y505H,NSP6_G107del,NSP6_I189V,Spike_T547K,M_D3G,Spike_D796Y,N_G204R,N_D343G,Spike_T478K,M_A63T,Spike_G496S,NSP6_S106del,Spike_I1081V,Spike_G339D,NSP3_S1265del,NSP14_I42V,Spik…
hCoV-19/Guinea/CERFIG-35159/2022	EPI_ISL_14578564	2022-01-14	Africa / Guinea / Conakry	Human		Sentinel surveillance	Male	22	Hospitalized		Original	Nasopharyngeal swab		BA.1	GRA	(NSP5_P132H,Spike_T95I,NSP6_S106del,Spike_N969K,Spike_H655Y,Spike_N856K,N_R203K,NSP3_A1892T,Spike_Q954H,N_P13L,NSP13_P364S,NSP3_L1266I,N_R32del,NSP3_S1265del,NSP14_I42V,Spike_P681H,N_S33del,NSP4_T492I,NSP14_A360V,NSP6_L105del,NSP4_V16M,Spike_N679K,Spike_N764K,NSP6_G107del,N_E31del,NSP3_K38R,NSP6_I189V,Spike_T547K,Spike_D796Y,N_G204R,E_T9I,Spike_L981F,M_A63T,NSP12_P323L,Spike_D614G)
hCoV-19/Guinea/CERFIG-35343/2022	EPI_ISL_14578565	2022-01-17	Africa / Guinea / Conakry	Human		Sentinel surveillance	Female	23	Hospitalized		Original	Nasopharyngeal swab		BA.1.15	GRA	(NSP5_P132H,Spike_T95I,Spike_K417N,Spike_S373P,NSP6_S106del,Spike_N969K,Spike_H655Y,Spike_N856K,N_R203K,Spike_S371L,NSP3_A1892T,Spike_Q954H,Spike_G339D,NS3_L106F,N_P13L,NSP3_L1266I,N_R32del,NSP3_S1265del,NSP14_I42V,Spike_P681H,NSP3_I62V,Spike_L1234P,M_Q19E,N_S33del,NSP4_T492I,Spike_S375F,NSP6_L105del,Spike_N679K,Spike_N764K,NSP6_G107del,N_E31del,NSP3_K38R,NSP6_I189V,Spike_T547K,M_D3G,Spike_D796Y,…
hCoV-19/Guinea/CERFIG-35546/2022	EPI_ISL_14578566	2022-01-21	Africa / Guinea / Conakry	Human		Sentinel surveillance	Female	45	Hospitalized		Original	Nasopharyngeal swab		BA.1.1.14	GRA	(NSP5_P132H,Spike_H69del,Spike_T95I,Spike_A67V,Spike_S373P,Spike_Q493R,Spike_N969K,Spike_H655Y,Spike_N856K,N_R203K,NSP3_A1892T,Spike_Q954H,N_P13L,NSP3_L1266I,Spike_N501Y,N_R32del,M_Q19E,Spike_N440K,NSP4_T492I,NSP6_L105del,Spike_N679K,Spike_N764K,NSP6_G107del,Spike_Y505H,Spike_R346K,NSP6_I189V,Spike_T547K,M_D3G,Spike_D796Y,N_G204R,Spike_T478K,NSP12_I223V,M_A63T,Spike_G496S,Spike_K417N,NSP6_S106del…
hCoV-19/Guinea/CERFIG-34031/2022	EPI_ISL_14578567	2022-05-01	Africa / Guinea / Conakry	Human		Sentinel surveillance	Female	70	Hospitalized		Original	Nasopharyngeal swab		BA.1.15.1	GRA	(NSP5_P132H,Spike_T95I,Spike_A67V,NSP6_S106del,Spike_N969K,Spike_H655Y,Spike_N856K,N_R203K,Spike_I1081V,NSP3_A1892T,Spike_Q954H,NS3_L106F,N_P13L,NSP3_L1266I,N_R32del,NSP3_S1265del,NSP14_I42V,Spike_P681H,M_Q19E,N_S33del,NSP4_T492I,NSP6_L105del,Spike_N679K,Spike_N764K,NSP6_G107del,N_E31del,NSP3_K38R,NSP6_I189V,Spike_T547K,M_D3G,Spike_D796Y,N_G204R,N_D343G,E_T9I,Spike_L981F,M_A63T,NSP12_P323L,Spike_…
hCoV-19/Guinea/CERFIG-34041/2022	EPI_ISL_14578568	2022-01-06	Africa / Guinea / Conakry	Human		Sentinel surveillance	Male	44	Hospitalized		Original	Nasopharyngeal swab		BA.1.1.1	GRA	(NSP5_P132H,Spike_T95I,Spike_A67V,Spike_S373P,Spike_Q493R,Spike_N969K,Spike_H655Y,Spike_N856K,N_R203K,NSP3_A1892T,Spike_Q954H,N_P13L,NSP3_L1266I,Spike_N501Y,N_R32del,M_Q19E,Spike_N440K,NSP4_T492I,NSP6_L105del,Spike_N679K,Spike_N764K,NSP6_G107del,Spike_Y505H,Spike_R346K,NSP6_I189V,Spike_T547K,M_D3G,Spike_D796Y,N_G204R,Spike_T478K,M_A63T,Spike_G496S,NSP12_Q875R,Spike_K417N,NSP6_S106del,Spike_S371L,…
hCoV-19/Guinea/CERFIG-34051/2022	EPI_ISL_14578569	2022-01-06	Africa / Guinea / Conakry	Human		Sentinel surveillance	Female	32	Hospitalized		Original	Nasopharyngeal swab		BA.1	GRA	(NSP5_P132H,Spike_T95I,Spike_A67V,NSP6_S106del,Spike_N969K,Spike_H655Y,Spike_N856K,N_R203K,NSP3_A1892T,Spike_Q954H,N_P13L,NSP3_L1266I,N_R32del,NSP3_S1265del,NSP14_I42V,Spike_P681H,M_Q19E,N_S33del,NSP4_T492I,NSP4_L353F,NSP6_L105del,Spike_N679K,Spike_N764K,NSP6_G107del,N_E31del,NSP3_K38R,NSP6_I189V,Spike_T547K,Spike_D796Y,N_G204R,E_T9I,Spike_L981F,M_A63T,NSP12_P323L,Spike_D614G)
hCoV-19/Guinea/CERFIG-34056/2022	EPI_ISL_14578570	2022-01-06	Africa / Guinea / Conakry	Human		Sentinel surveillance	Male	68	Hospitalized		Original	Nasopharyngeal swab		BA.1.1	GRA	(NSP5_P132H,Spike_H69del,Spike_T95I,Spike_A67V,NSP3_Q1530R,NSP6_S106del,Spike_N969K,Spike_H655Y,Spike_N856K,N_R203K,NSP3_A1892T,NSP12_T225I,Spike_Q954H,N_P13L,NSP3_L1266I,N_R32del,NSP3_S1265del,NSP14_I42V,Spike_P681H,M_Q19E,N_S33del,NSP4_T492I,NSP6_L105del,Spike_N679K,Spike_N764K,NSP6_G107del,N_E31del,NSP3_K38R,NSP6_I189V,Spike_T547K,Spike_D796Y,N_G204R,E_T9I,Spike_V70del,Spike_L981F,M_A63T,NSP12…
hCoV-19/Guinea/CERFIG-34067/2022	EPI_ISL_14578571	2022-01-06	Africa / Guinea / Conakry	Human		Sentinel surveillance	Male	36	Hospitalized		Original	Nasopharyngeal swab		BA.1.15.1	GRA	(NSP5_P132H,Spike_H69del,Spike_T95I,Spike_A67V,Spike_S373P,Spike_Q493R,Spike_N969K,Spike_H655Y,Spike_N856K,N_R203K,NSP3_A1892T,Spike_Q954H,NS3_L106F,N_P13L,NSP3_L1266I,Spike_N501Y,N_R32del,M_Q19E,Spike_N440K,NSP4_T492I,NSP6_L105del,Spike_N679K,Spike_N764K,NSP6_G107del,Spike_Y505H,NSP6_I189V,Spike_T547K,M_D3G,Spike_D796Y,N_G204R,N_D343G,Spike_T478K,M_A63T,Spike_G496S,Spike_K417N,NSP6_S106del,Spike…
hCoV-19/Guinea/CERFIG-34068/2022	EPI_ISL_14578572	2022-01-06	Africa / Guinea / Conakry	Human		Sentinel surveillance	Female	25	Hospitalized		Original	Nasopharyngeal swab		BA.1.15.1	GRA	(NSP5_P132H,Spike_T95I,Spike_A67V,Spike_S373P,Spike_N969K,Spike_H655Y,Spike_N856K,N_R203K,NSP3_A1892T,Spike_Q954H,NS3_L106F,N_P13L,NSP3_L1266I,N_R32del,M_Q19E,Spike_N440K,NSP4_T492I,NSP6_L105del,Spike_N679K,Spike_N764K,Spike_L212I,NSP6_G107del,NSP6_I189V,Spike_T547K,M_D3G,Spike_D796Y,N_G204R,N_D343G,M_A63T,NSP6_S106del,Spike_I1081V,Spike_G339D,NSP3_S1265del,NSP14_I42V,Spike_P681H,Spike_ins214EPE,…
hCoV-19/Guinea/CERFIG-34085/2022	EPI_ISL_14578573	2022-01-06	Africa / Guinea / Kindia	Human		Sentinel surveillance	Male	28	Hospitalized		Original	Nasopharyngeal swab		BA.1.15.1	GRA	(NSP5_P132H,Spike_H69del,Spike_T95I,Spike_A67V,NSP6_S106del,Spike_N969K,Spike_H655Y,Spike_N856K,N_R203K,Spike_I1081V,NSP3_A1892T,Spike_Q954H,Spike_G339D,NS3_L106F,N_P13L,NSP3_L1266I,N_R32del,NSP3_S1265del,NSP14_I42V,Spike_P681H,M_Q19E,N_S33del,NSP4_T492I,NSP6_L105del,Spike_N679K,Spike_N764K,Spike_S477N,NSP6_G107del,N_E31del,NSP3_K38R,NSP6_I189V,Spike_T547K,M_D3G,Spike_D796Y,Spike_E484A,N_G204R,N_…
hCoV-19/Guinea/CERFIG-34110/2022	EPI_ISL_14578574	2022-01-07	Africa / Guinea / Conakry	Human		Sentinel surveillance	Male	13	Hospitalized		Original	Nasopharyngeal swab		BA.1	GRA	(NSP5_P132H,Spike_T95I,Spike_A67V,Spike_S373P,Spike_Q493R,Spike_N969K,Spike_H655Y,Spike_N856K,N_R203K,NSP3_A1892T,Spike_Q954H,N_P13L,NSP3_L1266I,Spike_N501Y,N_R32del,M_Q19E,Spike_N440K,NSP4_T492I,NSP6_L105del,Spike_N679K,Spike_N764K,Spike_Y505H,NSP6_G107del,NSP6_I189V,Spike_T547K,M_D3G,Spike_D796Y,N_G204R,Spike_T478K,M_A63T,Spike_G496S,Spike_K417N,NSP6_S106del,Spike_S371L,Spike_G339D,NSP3_S1265de…
hCoV-19/Guinea/CERFIG-34111/2022	EPI_ISL_14578575	2022-01-07	Africa / Guinea / Conakry	Human		Sentinel surveillance	Male	51	Hospitalized		Original	Nasopharyngeal swab		BA.1	GRA	(NSP5_P132H,Spike_T95I,Spike_A67V,NSP6_S106del,Spike_N969K,Spike_H655Y,Spike_N856K,N_R203K,NSP3_A1892T,Spike_Q954H,N_P13L,NSP3_L1266I,N_R32del,NSP3_S1265del,NSP14_I42V,Spike_P681H,M_Q19E,N_S33del,NSP4_T492I,NSP6_L105del,Spike_N679K,Spike_N764K,NSP6_G107del,N_E31del,NSP3_K38R,NSP6_I189V,Spike_T547K,M_D3G,Spike_D796Y,N_G204R,E_T9I,Spike_L981F,M_A63T,NSP12_P323L,Spike_D614G)
hCoV-19/Guinea/CERFIG-34112/2022	EPI_ISL_14578576	2022-01-07	Africa / Guinea / Kindia	Human		Sentinel surveillance	Male	39	Hospitalized		Original	Nasopharyngeal swab		BA.1.1	GRA	(NSP5_P132H,NSP3_A1527V,Spike_H69del,Spike_T95I,Spike_A67V,NSP6_S106del,Spike_N969K,Spike_H655Y,Spike_N856K,N_R203K,NSP3_A1892T,Spike_Q954H,N_P13L,NSP3_L1266I,N_R32del,NSP3_S1265del,NSP14_I42V,Spike_P681H,M_Q19E,N_S33del,NSP4_T492I,NSP4_L353F,NSP6_L105del,Spike_N679K,Spike_N764K,NSP6_G107del,N_E31del,NSP3_K38R,NSP6_I189V,Spike_T547K,Spike_D796Y,N_G204R,E_T9I,Spike_V70del,Spike_L981F,NS3_G172V,M_A…
hCoV-19/Guinea/CERFIG-34404/2022	EPI_ISL_14578577	2022-01-08	Africa / Guinea / Conakry	Human		Sentinel surveillance	Male	65	Hospitalized		Original	Nasopharyngeal swab		Unassigned	GRA	(NSP5_P132H,Spike_H69del,Spike_T95I,Spike_A67V,N_G96C,Spike_N969K,Spike_N856K,N_R203K,Spike_I1081V,Spike_Q954H,N_P13L,NSP3_L1266I,N_R32del,NSP3_S1265del,M_Q19E,N_S33del,NSP4_T492I,Spike_N764K,N_E31del,NSP3_K38R,N_R185C,Spike_T547K,Spike_D796Y,N_G204R,N_D343G,Spike_V70del,Spike_L981F,N_S310N,M_A63T,Spike_D614G)
hCoV-19/Guinea/CERFIG-34476/2022	EPI_ISL_14578578	2022-01-10	Africa / Guinea / Conakry	Human		Sentinel surveillance	Male	19	Hospitalized		Original	Nasopharyngeal swab		BA.1.15.1	GRA	(NSP5_P132H,Spike_T95I,Spike_A67V,Spike_K417N,Spike_S373P,NSP6_S106del,Spike_N969K,Spike_H655Y,Spike_N856K,N_R203K,Spike_S371L,Spike_I1081V,NSP3_A1892T,Spike_Q954H,Spike_G339D,NS3_L106F,N_P13L,NSP3_L1266I,N_R32del,NSP3_S1265del,NSP14_I42V,Spike_P681H,M_Q19E,Spike_N440K,N_S33del,NSP4_T492I,Spike_S375F,NSP6_L105del,Spike_N679K,Spike_N764K,NSP6_G107del,Spike_Y505H,N_E31del,NSP3_K38R,NSP6_I189V,Spike…
hCoV-19/Guinea/CERFIG-34538/2022	EPI_ISL_14578579	2022-01-10	Africa / Guinea / Conakry	Human		Sentinel surveillance	Male	24	Hospitalized		Original	Nasopharyngeal swab		BA.1	GRA	(NSP5_P132H,Spike_H69del,Spike_T95I,Spike_A67V,NSP6_S106del,Spike_N969K,Spike_H655Y,Spike_N856K,N_R203K,NSP3_A1892T,Spike_Q954H,Spike_G339D,N_P13L,NSP3_L1266I,N_R32del,NSP3_S1265del,NSP14_I42V,Spike_P681H,M_Q19E,N_S33del,NSP4_T492I,NSP8_A21V,NSP6_L105del,Spike_N679K,Spike_N764K,NSP6_G107del,N_E31del,NSP3_K38R,NSP6_I189V,Spike_T547K,M_D3G,Spike_D796Y,N_G204R,E_T9I,Spike_V70del,Spike_L981F,M_A63T,N…
hCoV-19/Guinea/CERFIG-34543/2022	EPI_ISL_14578580	2022-01-10	Africa / Guinea / Conakry	Human		Sentinel surveillance	Male	39	Hospitalized		Original	Nasopharyngeal swab		B.1.1.529	GRA	(NSP5_P132H,Spike_T95I,Spike_A67V,NSP6_S106del,Spike_N969K,Spike_H655Y,Spike_N856K,N_R203K,Spike_I1081V,NSP3_A1892T,Spike_Q954H,N_P13L,NSP3_L1266I,Spike_N501Y,N_R32del,NSP3_S1265del,NSP14_I42V,Spike_P681H,M_Q19E,N_S33del,NSP4_T492I,NSP6_L105del,Spike_Q498R,Spike_N679K,Spike_N764K,NSP6_G107del,Spike_Y505H,N_E31del,NSP3_K38R,NSP6_I189V,Spike_T547K,Spike_D796Y,Spike_E484A,N_G204R,N_D343G,E_T9I,Spike…
hCoV-19/Guinea/CERFIG-34762/2022	EPI_ISL_14578581	2022-01-11	Africa / Guinea / Conakry	Human		Sentinel surveillance	Male	8	Hospitalized		Original	Nasopharyngeal swab		BA.1.15.1	GRA	(NSP5_P132H,Spike_H69del,Spike_T95I,Spike_A67V,NS3_ins104P,Spike_K417N,Spike_S373P,NSP6_S106del,Spike_N969K,Spike_H655Y,Spike_N856K,N_R203K,Spike_S371L,Spike_I1081V,NSP3_A1892T,Spike_Q954H,Spike_G339D,NS3_L106F,N_P13L,NSP3_L1266I,N_R32del,NSP3_S1265del,NSP14_I42V,Spike_P681H,M_Q19E,N_S33del,NSP4_T492I,Spike_S375F,NSP6_L105del,Spike_N679K,Spike_N764K,NSP6_G107del,N_E31del,NSP3_K38R,NSP6_I189V,Spik…
hCoV-19/Guinea/CERFIG-35189/2022	EPI_ISL_14578582	2022-01-15	Africa / Guinea / Conakry	Human		Sentinel surveillance	Male	80	Hospitalized		Original	Nasopharyngeal swab		BA.1.1	GRA	(NSP5_P132H,Spike_H69del,Spike_T95I,Spike_A67V,Spike_S373P,Spike_Q493R,Spike_N969K,Spike_H655Y,Spike_N856K,N_R203K,NSP3_A1892T,Spike_Q954H,N_P13L,NSP13_P364S,NSP3_L1266I,Spike_N501Y,N_R32del,M_Q19E,Spike_N440K,NSP4_T492I,NSP14_A360V,NSP6_L105del,NSP4_V16M,Spike_N679K,Spike_N764K,NSP6_G107del,Spike_Y505H,Spike_R346K,NSP6_I189V,Spike_T547K,M_D3G,Spike_D796Y,N_G204R,Spike_T478K,M_A63T,Spike_G496S,Sp…
hCoV-19/Guinea/CERFIG-35329/2022	EPI_ISL_14578583	2022-01-17	Africa / Guinea / Conakry	Human		Sentinel surveillance	Male	28	Hospitalized		Original	Nasopharyngeal swab		BA.1.1	GRA	(NSP5_P132H,Spike_T95I,Spike_A67V,Spike_S373P,Spike_Q493R,Spike_N969K,Spike_H655Y,Spike_N856K,N_R203K,NSP3_A1892T,Spike_Q954H,N_P13L,NSP3_L1266I,Spike_N501Y,N_R32del,M_Q19E,Spike_N440K,NSP4_T492I,NSP6_L105del,Spike_N679K,Spike_N764K,NSP6_G107del,Spike_Y505H,Spike_R346K,NSP6_I189V,Spike_T547K,M_D3G,Spike_D796Y,N_G204R,Spike_T478K,M_A63T,Spike_G496S,Spike_K417N,NSP6_S106del,Spike_S371L,Spike_G339D,…
hCoV-19/Guinea/CERFIG-35475/2022	EPI_ISL_14578584	2022-01-20	Africa / Guinea / Conakry	Human		Sentinel surveillance	Female	73	Hospitalized		Original	Nasopharyngeal swab		BA.1	GRA	(NSP5_P132H,Spike_T95I,Spike_A67V,Spike_S373P,Spike_Q493R,Spike_N969K,Spike_H655Y,Spike_N856K,N_R203K,Spike_G142D,NSP3_A1892T,Spike_Q954H,N_P13L,NSP3_L1266I,Spike_N501Y,N_R32del,M_Q19E,Spike_N440K,NSP4_T492I,NSP6_L105del,Spike_N679K,Spike_N764K,Spike_L212I,NSP6_G107del,Spike_Y505H,NSP6_I189V,Spike_T547K,M_D3G,Spike_D796Y,N_G204R,Spike_T478K,Spike_V143del,M_A63T,Spike_G496S,NS3_V255del,Spike_K417N…
hCoV-19/Guinea/CERFIG-35525/2022	EPI_ISL_14578585	2022-01-20	Africa / Guinea / Conakry	Human		Sentinel surveillance	Male	39	Hospitalized		Original	Nasopharyngeal swab		BA.1.15.1	GRA	(NSP5_P132H,Spike_H69del,Spike_T95I,Spike_A67V,NSP6_S106del,Spike_N969K,Spike_H655Y,Spike_N856K,N_R203K,NSP2_G115S,Spike_I1081V,NSP3_A1892T,Spike_Q954H,NS3_L106F,N_P13L,NSP3_L1266I,N_R32del,NSP3_S1265del,NSP14_I42V,Spike_P681H,M_Q19E,N_S33del,NSP4_T492I,NSP6_L105del,Spike_N679K,Spike_N764K,NSP6_G107del,N_E31del,NSP3_K38R,NSP6_I189V,Spike_T547K,M_D3G,Spike_D796Y,N_G204R,N_D343G,E_T9I,Spike_V70del,…
hCoV-19/Guinea/CERFIG-35568/2022	EPI_ISL_14578586	2022-01-21	Africa / Guinea / Conakry	Human		Sentinel surveillance	Female	23	Hospitalized		Original	Nasopharyngeal swab		BA.1.1.10	GRA	(NSP5_P132H,E_V14del,Spike_T95I,Spike_A67V,NSP1_A117P,NSP4_Q200H,NSP6_S106del,Spike_N969K,Spike_H655Y,Spike_N856K,N_R203K,NSP3_A1892T,Spike_Q954H,N_P13L,NSP3_L1266I,N_R32del,NSP3_S1265del,NSP14_I42V,Spike_P681H,Spike_ins214EPE,M_Q19E,N_S33del,NSP4_T492I,NSP4_L353F,NSP3_I593V,NSP6_L105del,NSP12_R118C,Spike_N679K,Spike_N764K,NSP14_P412H,NSP6_G107del,N_E31del,NSP2_Y189F,NSP6_I189V,Spike_T547K,M_D3G,…
hCoV-19/Guinea/CERFIG-35610/2022	EPI_ISL_14578587	2022-01-24	Africa / Guinea / Conakry	Human		Sentinel surveillance	Male	28	Hospitalized		Original	Nasopharyngeal swab		BA.1.15.1	GRA	(NSP5_P132H,Spike_T95I,Spike_A67V,Spike_Q493R,Spike_N969K,Spike_H655Y,Spike_N856K,N_R203K,NSP3_A1892T,Spike_Q954H,NS3_L106F,N_P13L,NSP3_L1266I,Spike_N501Y,N_R32del,M_Q19E,NSP4_T492I,NSP6_L105del,Spike_N679K,Spike_N764K,Spike_Y505H,NSP6_G107del,NSP6_I189V,Spike_T547K,M_D3G,Spike_D796Y,N_G204R,N_D343G,Spike_T478K,M_A63T,Spike_G496S,NSP6_S106del,NSP6_A46V,Spike_I1081V,Spike_G339D,NSP3_S1265del,NSP14…
hCoV-19/Guinea/CERFIG-35651/2022	EPI_ISL_14578588	2022-01-24	Africa / Guinea / Boke	Human		Sentinel surveillance	Male	36	Hospitalized		Original	Nasopharyngeal swab		BA.1	GRA	(NSP5_P132H,Spike_H69del,Spike_T95I,Spike_A67V,Spike_S373P,Spike_Q493R,Spike_N969K,Spike_H655Y,Spike_N856K,N_R203K,NSP3_A1892T,Spike_Q954H,N_P13L,NSP3_L1266I,Spike_N501Y,N_R32del,M_Q19E,Spike_N440K,NSP4_T492I,NSP6_L105del,Spike_N679K,Spike_N764K,Spike_L212I,NSP6_G107del,Spike_Y505H,NSP6_I189V,Spike_T547K,M_D3G,Spike_D796Y,N_G204R,Spike_T478K,M_A63T,Spike_G496S,Spike_K417N,NSP6_S106del,Spike_S371L…
hCoV-19/Guinea/CERFIG-35856/2022	EPI_ISL_14578589	2022-01-25	Africa / Guinea / Boke	Human		Sentinel surveillance	Male	29	Hospitalized		Original	Nasopharyngeal swab		BA.1	GRA	(NSP5_P132H,Spike_T95I,Spike_A67V,NSP3_L312F,Spike_S373P,NSP6_S106del,Spike_N969K,Spike_H655Y,Spike_N856K,N_R203K,Spike_S371L,NSP3_A1892T,Spike_Q954H,Spike_G339D,N_P13L,NSP3_R1341Q,NSP3_L1266I,N_R32del,NSP3_S1265del,NSP14_I42V,Spike_P681H,Spike_ins214EPE,M_Q19E,N_S33del,NSP4_T492I,Spike_S375F,NSP6_L105del,Spike_N679K,Spike_N764K,NSP6_G107del,N_E31del,NSP3_K38R,NSP6_I189V,Spike_T547K,M_D3G,Spike_D…
hCoV-19/Guinea/CERFIG-35861/2022	EPI_ISL_14578590	2022-01-25	Africa / Guinea / Boke	Human		Sentinel surveillance	Male	35	Hospitalized		Original	Nasopharyngeal swab		BA.1	GRA	(NSP5_P132H,Spike_T95I,Spike_A67V,NSP6_S106del,Spike_N969K,Spike_H655Y,Spike_N856K,N_R203K,NSP3_A1892T,Spike_Q954H,Spike_G339D,N_P13L,NSP3_L1266I,N_R32del,NSP3_S1265del,NSP14_I42V,Spike_P681H,M_Q19E,N_S33del,NSP4_T492I,NSP6_L105del,Spike_N679K,Spike_N764K,NSP6_G107del,N_E31del,NSP3_K38R,NSP6_I189V,Spike_T547K,M_D3G,Spike_D796Y,N_G204R,E_T9I,Spike_L981F,M_A63T,NSP12_P323L,Spike_D614G)
hCoV-19/Guinea/CERFIG-35893/2022	EPI_ISL_14578591	2022-01-25	Africa / Guinea / Conakry	Human		Sentinel surveillance	Male	33	Hospitalized		Original	Nasopharyngeal swab		BA.1.15.1	GRA	(NSP5_P132H,Spike_T95I,Spike_A67V,Spike_S373P,Spike_Q493R,Spike_N969K,Spike_H655Y,Spike_N856K,N_R203K,NSP3_A1892T,Spike_Q954H,NS3_L106F,N_P13L,NSP3_L1266I,Spike_N501Y,N_R32del,M_Q19E,Spike_N440K,NSP4_T492I,NSP6_L105del,Spike_N679K,Spike_N764K,Spike_L212I,NSP6_G107del,Spike_Y505H,NSP6_I189V,Spike_T547K,M_D3G,Spike_D796Y,N_G204R,N_D343G,Spike_T478K,M_A63T,Spike_G496S,Spike_K417N,NSP6_S106del,Spike_…
hCoV-19/Guinea/CERFIG-35926/2022	EPI_ISL_14578592	2022-01-26	Africa / Guinea / Kindia	Human		Sentinel surveillance	Female	26	Hospitalized		Original	Nasopharyngeal swab		BA.1.1	GRA	(NSP5_P132H,Spike_T95I,Spike_A67V,Spike_S373P,Spike_Q493R,Spike_N969K,Spike_H655Y,Spike_N856K,N_R203K,NSP3_A1892T,Spike_Q954H,N_P13L,NSP3_L1266I,Spike_N501Y,N_R32del,M_Q19E,Spike_N440K,NSP4_T492I,NSP6_L105del,Spike_N679K,Spike_N764K,NSP6_G107del,Spike_Y505H,Spike_R346K,NSP6_I189V,Spike_T547K,M_D3G,Spike_D796Y,N_G204R,Spike_T478K,M_A63T,Spike_G496S,Spike_K417N,NSP6_S106del,Spike_S371L,Spike_G339D,…
hCoV-19/Guinea/CERFIG-35970/2022	EPI_ISL_14578593	2022-01-29	Africa / Guinea / Conakry	Human		Sentinel surveillance	Female	41	Hospitalized		Original	Nasopharyngeal swab		BA.1	GRA	(NSP5_P132H,Spike_T95I,Spike_A67V,Spike_S373P,Spike_Q493R,Spike_N969K,Spike_H655Y,Spike_N856K,N_R203K,NSP3_A1892T,Spike_Q954H,N_P13L,NSP3_L1266I,Spike_N501Y,N_R32del,M_Q19E,Spike_N440K,NSP4_T492I,NSP6_L105del,Spike_N679K,Spike_N764K,NSP6_G107del,Spike_Y505H,NSP6_I189V,Spike_T547K,M_D3G,Spike_D796Y,N_G204R,NSP3_E115D,Spike_T478K,M_A63T,Spike_G496S,NS8_Q27stop,Spike_K417N,NSP6_S106del,Spike_S371L,S…
hCoV-19/Guinea/CERFIG-37324/2022	EPI_ISL_14578594	2022-06-03	Africa / Guinea / Conakry	Human		Sentinel surveillance	Male	55	Hospitalized		Original	Nasopharyngeal swab		BA.2	GRA	(NSP5_P132H,NSP3_G489S,Spike_L24del,NSP4_T327I,Spike_S373P,Spike_Q493R,Spike_N969K,Spike_H655Y,N_R203K,Spike_V213G,Spike_G142D,Spike_A27S,Spike_Q954H,N_P13L,Spike_N501Y,Spike_P25del,N_R32del,NS3_T223I,Spike_T19I,M_Q19E,Spike_N440K,NSP4_T492I,Spike_N679K,Spike_N764K,NSP6_G107del,Spike_Y505H,Spike_D796Y,N_G204R,Spike_T478K,N_S413R,M_A63T,Spike_S371F,Spike_K417N,NSP13_R392C,Spike_T376A,NSP6_S106del,…
hCoV-19/Guinea/CERFIG-37336/2022	EPI_ISL_14578595	2022-06-04	Africa / Guinea / Conakry	Human		Sentinel surveillance	Female	45	Hospitalized		Original	Nasopharyngeal swab		BA.2	GRA	(NSP5_P132H,NSP3_G489S,NSP4_T327I,Spike_S373P,Spike_Q493R,Spike_N969K,Spike_H655Y,N_R203K,Spike_V213G,Spike_G142D,Spike_Y449D,Spike_Q954H,N_P13L,Spike_N501Y,N_R32del,NS3_T223I,Spike_T19I,M_Q19E,Spike_N440K,NSP4_T492I,Spike_N679K,Spike_N764K,NSP6_G107del,Spike_Y505H,Spike_D796Y,N_G204R,Spike_T478K,N_S413R,M_A63T,Spike_S371F,NSP13_R392C,Spike_K417N,Spike_T376A,NSP6_S106del,Spike_G339D,Spike_R408S,N…
hCoV-19/Guinea/CERFIG-37364/2022	EPI_ISL_14578596	2022-06-09	Africa / Guinea / Conakry	Human		Sentinel surveillance	Female	41	Hospitalized		Original	Nasopharyngeal swab		BA.2	GRA	(NSP5_P132H,NSP3_G489S,NSP4_T327I,Spike_S373P,Spike_Q493R,Spike_N969K,Spike_H655Y,N_R203K,Spike_V213G,Spike_G142D,Spike_Q954H,NSP4_L206F,N_P13L,Spike_N501Y,N_R32del,NS3_T223I,Spike_T19I,M_Q19E,NSP4_T492I,N_K372N,Spike_N679K,Spike_N764K,NSP13_S74L,NSP6_G107del,Spike_Y505H,Spike_D796Y,N_G204R,Spike_T478K,N_S413R,M_A63T,Spike_S371F,NSP1_M85del,NSP13_R392C,Spike_K417N,Spike_T376A,NSP6_S106del,Spike_G…
hCoV-19/Guinea/CERFIG-37495/2022	EPI_ISL_14578597	2022-06-23	Africa / Guinea / Conakry	Human		Sentinel surveillance	Female	32	Hospitalized		Original	Nasopharyngeal swab		BA.2.56	GRA	(NSP5_P132H,NSP3_G489S,Spike_L24del,NSP4_T327I,Spike_S373P,Spike_Q493R,Spike_N969K,Spike_H655Y,N_R203K,Spike_V213G,Spike_G142D,Spike_A27S,Spike_Q954H,N_P13L,Spike_N501Y,Spike_P25del,N_R32del,NS3_T223I,Spike_T19I,M_Q19E,Spike_N440K,NSP4_T492I,Spike_N679K,Spike_N764K,NSP6_G107del,Spike_Y505H,Spike_D796Y,N_G204R,Spike_T478K,N_S413R,M_A63T,N_A267V,Spike_S371F,Spike_K417N,NSP13_R392C,Spike_T376A,NSP6_…
hCoV-19/Guinea/CERFIG-37522/2022	EPI_ISL_14578598	2022-06-28	Africa / Guinea / Conakry	Human		Sentinel surveillance	Male	23	Hospitalized		Original	Nasopharyngeal swab		BA.2.56	GRA	(NSP5_P132H,NSP3_G489S,NSP4_T327I,Spike_S373P,Spike_Q493R,Spike_N969K,Spike_H655Y,N_R203K,Spike_V213G,Spike_G142D,Spike_Q954H,N_P13L,Spike_N501Y,N_R32del,NS3_T223I,Spike_T19I,M_Q19E,Spike_N440K,NSP4_T492I,Spike_N679K,Spike_N764K,NSP6_G107del,Spike_Y505H,Spike_D796Y,N_G204R,Spike_T478K,N_S413R,M_A63T,N_A267V,Spike_S371F,NSP13_R392C,Spike_K417N,Spike_T376A,NSP6_S106del,Spike_G339D,Spike_R408S,NSP14…
hCoV-19/Guinea/CERFIG-37593/2022	EPI_ISL_14578599	2022-07-18	Africa / Guinea / Kindia	Human		Sentinel surveillance	Male	15	Hospitalized		Original	Nasopharyngeal swab		B.1.617.2	GK	(N_G215C,Spike_T95I,N_R203M,NSP12_G671S,Spike_E484K,Spike_F32S,Spike_T859N,Spike_K378T,NSP3_P1228L,M_A2V,M_G6S,NS7a_V82A,NSP2_S348L,NS3_S253P,Spike_A688V,NSP4_T492I,Spike_T19R,NS7a_T120I,M_I82T,Spike_D950N,NS7b_T40I,Spike_R78S,Spike_L216F,Spike_E554K,NSP3_P1469S,Spike_T478K,NSP6_T77A,M_E11V,NSP3_G250R,N_D63G,NS7a_S81L,NS7b_H42Y,N_T379I,NS3_S26L,NSP5_C156W,Spike_P681R,NSP3_A488S,Spike_P25L,NSP14_A…
hCoV-19/Guinea/CERFIG-37614/2022	EPI_ISL_14578600	2022-07-22	Africa / Guinea / Conakry	Human		Sentinel surveillance	Male	27	Hospitalized		Original	Nasopharyngeal swab		BA.2.56	GRA	(NSP5_P132H,NSP3_G489S,NSP4_T327I,Spike_S373P,Spike_Q493R,Spike_N969K,Spike_H655Y,N_R203K,Spike_V213G,Spike_G142D,Spike_Q954H,N_P13L,NSP1_H83del,Spike_N501Y,N_R32del,NS3_T223I,Spike_T19I,M_Q19E,Spike_N440K,NSP4_T492I,Spike_N679K,Spike_N764K,NSP6_G107del,Spike_Y505H,NSP1_V84del,Spike_D796Y,N_G204R,Spike_T478K,N_S413R,M_A63T,N_A267V,Spike_S371F,NSP1_M85del,NSP13_R392C,Spike_K417N,Spike_T376A,NSP6_S…
hCoV-19/Guinea/CERFIG-37286/2022	EPI_ISL_14579687	2022-05-31	Africa / Guinea / Conakry	Human		Sentinel surveillance	Male	34	Hospitalized		Original	Nasopharyngeal swab		BA.2	GRA	(NSP5_P132H,Spike_S371F,NSP3_G489S,NSP13_R392C,Spike_K417N,NSP4_T327I,Spike_S373P,NSP6_S106del,Spike_T376A,Spike_Q493R,Spike_H655Y,N_R203K,Spike_G142D,Spike_Y449D,Spike_Q954H,Spike_G339D,N_P13L,Spike_R408S,Spike_N501Y,N_R32del,NS3_T223I,NSP14_I42V,Spike_P681H,M_Q19E,Spike_N440K,N_S33del,NSP1_S135R,Spike_S375F,Spike_D405N,Spike_Q498R,Spike_N679K,Spike_S477N,NSP6_G107del,Spike_Y505H,N_E31del,NSP15_…
hCoV-19/Guinea/CERFIG-37681/2022	EPI_ISL_14888873	2022-08-08	Africa / Guinea / Conakry	Human		Sentinel surveillance (ILI)	Female	67	Hospitalized		Original	Nasopharyngeal swab		BA.5.2	GRA	(NSP5_P132H,Spike_H69del,NSP3_G489S,NSP4_T327I,Spike_S373P,Spike_N969K,Spike_H655Y,N_R203K,Spike_G142D,Spike_Q954H,N_P13L,Spike_N501Y,N_R32del,NS3_T223I,M_Q19E,Spike_N440K,NSP4_T492I,M_D3N,Spike_N679K,Spike_Y505H,N_G204R,Spike_T478K,N_S413R,M_A63T,Spike_S371F,NSP13_R392C,Spike_K417N,Spike_F486V,Spike_T376A,Spike_G339D,NSP13_T127N,Spike_R408S,NSP2_T407A,NSP14_I42V,Spike_P681H,NSP4_L264F,NSP3_T24I,…
hCoV-19/Guinea/CERFIG-37682/2022	EPI_ISL_14888874	2022-08-08	Africa / Guinea / Conakry	Human		Sentinel surveillance (ILI)	Female	44	Hospitalized		Original	Nasopharyngeal swab		BA.5.2	GRA	(NSP5_P132H,Spike_H69del,NSP3_G489S,Spike_L24del,NSP4_T327I,Spike_S373P,Spike_N969K,Spike_H655Y,N_R203K,Spike_V213G,Spike_G142D,Spike_A27S,Spike_Q954H,N_P13L,Spike_N501Y,Spike_P25del,N_R32del,NS3_T223I,Spike_T19I,M_Q19E,Spike_N440K,NSP4_T492I,M_D3N,Spike_N679K,Spike_N764K,NSP6_G107del,Spike_Y505H,Spike_D796Y,N_G204R,Spike_T478K,N_S413R,M_A63T,Spike_S371F,Spike_K417N,NSP13_R392C,Spike_F486V,Spike_…
hCoV-19/Guinea/CERFIG-37719/2022	EPI_ISL_14888875	2022-08-16	Africa / Guinea / Conakry	Human		Sentinel surveillance (ILI)	Male	9	Hospitalized		Original	Nasopharyngeal swab		BF.7	GRA	(NSP5_P132H,Spike_H69del,NSP3_G489S,NSP4_T327I,Spike_S373P,Spike_N969K,Spike_H655Y,N_R203K,Spike_V213G,Spike_G142D,Spike_Q954H,N_P13L,Spike_N501Y,N_R32del,NS3_T223I,Spike_T19I,M_Q19E,Spike_N440K,NSP4_T492I,N_G30del,M_D3N,Spike_N679K,Spike_N764K,NSP6_G107del,Spike_Y505H,Spike_D796Y,NSP3_T1677A,N_G204R,Spike_T478K,N_S413R,M_A63T,Spike_R346T,Spike_S371F,NSP13_R392C,Spike_K417N,Spike_F486V,Spike_T376…
hCoV-19/Guinea/CERFIG-37723/2022	EPI_ISL_14888876	2022-08-16	Africa / Guinea / Conakry	Human		Sentinel surveillance (ILI)	Female	16	Hospitalized		Original	Nasopharyngeal swab		BA.5.2	GRA	(NSP5_P132H,Spike_H69del,NSP3_G489S,NSP4_T327I,Spike_S373P,Spike_N969K,Spike_H655Y,N_R203K,Spike_V213G,Spike_G142D,Spike_Q954H,N_P13L,Spike_N501Y,N_R32del,NS3_T223I,Spike_T19I,M_Q19E,Spike_N440K,NSP4_T492I,M_D3N,Spike_N679K,Spike_N764K,NSP6_G107del,Spike_Y505H,Spike_D796Y,N_G204R,Spike_T478K,N_S413R,M_A63T,Spike_S371F,NSP13_R392C,Spike_K417N,Spike_F486V,Spike_T376A,NSP6_S106del,NSP13_T127N,Spike_…
hCoV-19/Guinea/CERFIG-37750/2022	EPI_ISL_14888877	2022-08-22	Africa / Guinea / Conakry	Human		Sentinel surveillance (ILI)	Male	40	Hospitalized		Original	Nasopharyngeal swab		BA.5.2.25	GRA	(NSP5_P132H,Spike_H69del,NSP3_G489S,Spike_L24del,NSP4_T327I,Spike_S373P,Spike_N969K,Spike_H655Y,N_R203K,Spike_V213G,Spike_G142D,Spike_A27S,Spike_Q954H,N_P13L,Spike_N501Y,Spike_P25del,N_R32del,NS3_T223I,Spike_T19I,M_Q19E,Spike_N440K,NSP4_T492I,N_T332I,M_D3N,Spike_N679K,Spike_N764K,NSP6_G107del,Spike_Y505H,Spike_D796Y,N_G204R,Spike_T478K,N_S413R,M_A63T,Spike_S371F,Spike_K417N,NSP13_R392C,Spike_F486…
hCoV-19/Guinea/CERFIG-37754/2022	EPI_ISL_14888878	2022-08-22	Africa / Guinea / Conakry	Human		Sentinel surveillance (ILI)	Male	35	Hospitalized		Original	Nasopharyngeal swab		BA.5.2.25	GRA	(Spike_S371F,Spike_H69del,NSP3_G489S,NSP13_R392C,Spike_K417N,NSP4_T327I,Spike_S373P,NSP12_G683V,Spike_T376A,Spike_F486V,Spike_H655Y,Spike_G142D,NS3_D27E,Spike_Q954H,Spike_G339D,Spike_R408S,Spike_N501Y,NS3_T223I,NSP14_I42V,Spike_P681H,M_Q19E,Spike_N440K,NSP1_S135R,Spike_S375F,Spike_D405N,N_T332I,Spike_Q498R,M_D3N,Spike_N679K,Spike_S477N,Spike_Y505H,NSP15_T112I,Spike_E484A,Spike_T478K,E_T9I,N_S413R…
hCoV-19/Guinea/CERFIG-37755/2022	EPI_ISL_14888879	2022-08-22	Africa / Guinea / Conakry	Human		Sentinel surveillance (ILI)	Male	24	Hospitalized		Original	Nasopharyngeal swab		BA.5.2.25	GRA	(NSP5_P132H,Spike_H69del,NSP3_G489S,NSP4_T327I,Spike_S373P,Spike_N969K,Spike_H655Y,N_R203K,Spike_V213G,Spike_G142D,Spike_Q954H,N_P13L,Spike_N501Y,N_R32del,NS3_T223I,Spike_T19I,M_Q19E,Spike_N440K,NSP4_T492I,N_T332I,M_D3N,Spike_N679K,Spike_N764K,NSP6_G107del,Spike_Y505H,Spike_D796Y,N_G204R,Spike_T478K,N_S413R,M_A63T,Spike_S371F,NSP13_R392C,Spike_K417N,Spike_F486V,Spike_T376A,NSP6_S106del,NS3_D27E,N…
hCoV-19/Guinea/CERFIG-37756/2022	EPI_ISL_14888880	2022-08-22	Africa / Guinea / Conakry	Human		Sentinel surveillance (ILI)	Male	44	Hospitalized		Original	Nasopharyngeal swab		BA.5.2.25	GRA	(NSP5_P132H,NSP3_G489S,NSP13_R392C,NSP4_T327I,NSP6_S106del,Spike_N969K,Spike_H655Y,N_R203K,Spike_V213G,NSP3_I1152S,NS3_D27E,Spike_Q954H,NSP13_T127N,N_P13L,N_R32del,NS3_T223I,Spike_T19I,NSP14_I42V,Spike_P681H,NSP4_L264F,NSP3_T24I,N_S33del,NSP1_S135R,NSP4_T492I,N_T332I,M_D3N,Spike_N679K,Spike_N764K,NSP6_G107del,N_E31del,NSP6_F108del,Spike_D796Y,N_G204R,E_T9I,N_S413R,NSP12_P323L,Spike_D614G)
hCoV-19/Guinea/CERFIG-37758/2022	EPI_ISL_14888881	2022-08-22	Africa / Guinea / Conakry	Human		Sentinel surveillance (ILI)	Male	29	Hospitalized		Original	Nasopharyngeal swab		BA.5.2.25	GR	(NSP5_P132H,NSP3_G489S,NSP13_R392C,Spike_L24del,NSP4_T327I,NSP6_S106del,Spike_N969K,N_R203K,Spike_V213G,Spike_A27S,NS3_D27E,Spike_Q954H,NSP13_T127N,N_P13L,Spike_R408S,Spike_P25del,N_R32del,NS3_T223I,Spike_T19I,NSP14_I42V,NSP4_L264F,NS8_A65G,NSP3_T24I,N_S33del,NSP1_S135R,NSP4_T492I,Spike_D405N,N_T332I,M_D3N,Spike_N764K,NSP6_G107del,N_E31del,NSP6_F108del,Spike_D796Y,N_G204R,E_T9I,N_S413R,Spike_P26d…
hCoV-19/Guinea/CERFIG-37760/2022	EPI_ISL_14888882	2022-08-22	Africa / Guinea / Conakry	Human		Sentinel surveillance (ILI)	Male	42	Hospitalized		Original	Nasopharyngeal swab		BA.5.2.25	GRA	(NSP5_P132H,Spike_H69del,NSP3_G489S,Spike_L24del,NSP4_T327I,Spike_S373P,Spike_N969K,Spike_H655Y,N_R203K,Spike_V213G,Spike_G142D,Spike_A27S,Spike_Q954H,N_P13L,Spike_N501Y,Spike_P25del,N_R32del,NS3_T223I,Spike_T19I,M_Q19E,Spike_N440K,NSP4_T492I,N_T332I,M_D3N,Spike_N679K,Spike_N764K,NSP6_G107del,Spike_Y505H,Spike_D796Y,N_G204R,Spike_T478K,N_S413R,M_A63T,Spike_S371F,Spike_K417N,NSP13_R392C,Spike_F486…
hCoV-19/Guinea/CERFIG-21653/2021	EPI_ISL_14888883	2021-04-06	Africa / Guinea / Conakry	Human		Sentinel surveillance (ILI)	Female	62	Hospitalized		Original	Nasopharyngeal swab		B.1.1.7	GRY	(NSP10_L138F,Spike_H69del,NS8_Q27stop,NSP3_T183I,Spike_T716I,NSP6_S106del,N_R203K,Spike_A570D,NSP4_T109M,Spike_N501Y,NSP3_V811A,NSP3_I1412T,NS8_R52I,Spike_P681H,Spike_Y144del,NSP6_G107del,NSP3_A890D,Spike_D1118H,NSP6_F108del,NS8_Y73C,N_G204R,Spike_V70del,NSP12_P323L,Spike_D614G,N_D3L,Spike_S982A,N_S235F)
hCoV-19/Guinea/CERFIG-33549/2021	EPI_ISL_14888884	2021-12-31	Africa / Guinea / Kindia	Human		Sentinel surveillance (ILI)	Male	53	Hospitalized		Original	Nasopharyngeal swab		BA.1.1	GRA	(NSP5_P132H,Spike_T95I,Spike_S373P,Spike_Q493R,Spike_N969K,Spike_N856K,N_R203K,Spike_Q954H,N_P13L,NSP3_L1266I,Spike_N501Y,N_R32del,Spike_N440K,NSP4_T492I,NSP6_L105del,NSP2_C487R,Spike_N764K,Spike_L212I,Spike_Y505H,NSP6_G107del,Spike_R346K,NSP6_I189V,NS3_C200S,Spike_T547K,M_D3G,Spike_D796Y,N_G204R,Spike_T478K,M_A63T,Spike_G496S,Spike_K417N,NSP6_S106del,Spike_S371L,Spike_G339D,NSP3_S1265del,NSP14_I…
hCoV-19/Guinea/CERFIG-37762/2022	EPI_ISL_14888885	2022-08-23	Africa / Guinea / Kindia	Human		Sentinel surveillance (ILI)	Female	36	Hospitalized		Original	Nasopharyngeal swab		BF.7	GRA	(NSP5_P132H,Spike_H69del,NSP3_G489S,Spike_L24del,NSP4_T327I,Spike_S373P,Spike_N969K,Spike_H655Y,N_R203K,Spike_V213G,Spike_G142D,Spike_A27S,Spike_Q954H,N_P13L,Spike_N501Y,Spike_P25del,N_R32del,NS3_T223I,Spike_T19I,M_Q19E,Spike_N440K,NSP4_T492I,N_G30del,M_D3N,Spike_N679K,Spike_N764K,NSP6_G107del,Spike_Y505H,Spike_D796Y,N_G204R,Spike_T478K,N_S413R,M_A63T,Spike_R346T,Spike_S371F,Spike_K417N,NSP13_R39…
hCoV-19/Guinea/CERFIG-37764/2022	EPI_ISL_14888886	2022-08-23	Africa / Guinea / Conakry	Human		Sentinel surveillance (ILI)	Female	43	Hospitalized		Original	Nasopharyngeal swab		BA.5.2.1	GRA	(NSP5_P132H,Spike_H69del,NSP3_G489S,NSP4_T327I,Spike_S373P,Spike_N969K,Spike_H655Y,N_R203K,Spike_V213G,Spike_G142D,Spike_Q954H,N_P13L,Spike_N501Y,N_R32del,NS3_T223I,Spike_T19I,NS8_A65D,M_Q19E,Spike_N440K,NSP4_T492I,M_D3N,Spike_N679K,Spike_N764K,Spike_Y505H,NSP6_G107del,Spike_D796Y,N_G204R,Spike_T478K,NS3_T175I,N_S413R,NSP2_T634I,M_A63T,Spike_S371F,NS8_P30S,NSP13_R392C,Spike_K417N,Spike_F486V,Spik…
hCoV-19/Guinea/CERFIG-37769/2022	EPI_ISL_14888887	2022-08-23	Africa / Guinea / Conakry	Human		Sentinel surveillance (ILI)	Male	38	Hospitalized		Original	Nasopharyngeal swab		BF.7	GRA	(NSP5_P132H,Spike_H69del,NSP3_G489S,NSP4_T327I,Spike_S373P,Spike_N969K,Spike_H655Y,N_R203K,Spike_V213G,Spike_G142D,NSP1_M85V,Spike_Q954H,N_P13L,NSP1_H83del,Spike_N501Y,N_R32del,NS3_T223I,Spike_T19I,M_Q19E,Spike_N440K,NSP4_T492I,N_G30del,M_D3N,Spike_N679K,Spike_N764K,NSP6_G107del,Spike_Y505H,NSP1_V84del,Spike_D796Y,N_G204R,Spike_T478K,N_S413R,M_A63T,Spike_R346T,Spike_S371F,NSP3_T1269I,NSP13_R392C,…
hCoV-19/Guinea/CERFIG-37771/2022	EPI_ISL_14888888	2022-08-23	Africa / Guinea / Conakry	Human		Sentinel surveillance (ILI)	Male	34	Hospitalized		Original	Nasopharyngeal swab		BA.5.2.1	GRA	(NSP5_P132H,Spike_H69del,NSP3_G489S,Spike_L24del,NSP4_T327I,Spike_S373P,Spike_N969K,N_R203K,Spike_V213G,Spike_A27S,Spike_Q954H,N_P13L,Spike_N501Y,Spike_P25del,N_R32del,Spike_T19I,NS8_A65D,NSP4_T492I,M_D3N,Spike_N764K,Spike_Y505H,NSP6_G107del,Spike_D796Y,N_G204R,Spike_T478K,NS3_T175I,N_S413R,NSP2_T634I,M_A63T,Spike_S371F,NS8_P30S,Spike_K417N,NSP13_R392C,Spike_F486V,Spike_T376A,NSP6_S106del,Spike_G…
hCoV-19/Guinea/CERFIG-37772/2022	EPI_ISL_14888889	2022-08-23	Africa / Guinea / Conakry	Human		Sentinel surveillance (ILI)	Female	27	Hospitalized		Original	Nasopharyngeal swab		BA.5.2.25	GRA	(NSP5_P132H,Spike_H69del,NSP3_G489S,NSP4_T327I,Spike_S373P,Spike_N969K,Spike_H655Y,N_R203K,Spike_V213G,Spike_G142D,Spike_Q954H,N_P13L,Spike_N501Y,N_R32del,NS3_T223I,Spike_T19I,M_Q19E,Spike_N440K,NSP4_T492I,M_D3N,Spike_N679K,Spike_N764K,NSP6_G107del,Spike_Y505H,Spike_D796Y,N_G204R,Spike_T478K,N_S413R,M_A63T,Spike_S371F,NSP13_R392C,Spike_K417N,Spike_F486V,Spike_T376A,NSP6_S106del,NSP13_T127N,Spike_…
hCoV-19/Guinea/CERFIG-37779/2022	EPI_ISL_14888890	2022-08-23	Africa / Guinea / Boke	Human		Sentinel surveillance (ILI)	Male	42	Hospitalized		Original	Nasopharyngeal swab		BF.7	GRA	(NSP5_P132H,Spike_H69del,NSP3_G489S,NSP4_T327I,Spike_S373P,Spike_N969K,Spike_H655Y,N_R203K,Spike_G142D,Spike_Q954H,N_P13L,Spike_N501Y,N_R32del,NS3_T223I,Spike_T19I,M_Q19E,Spike_N440K,NSP4_T492I,N_G30del,M_D3N,Spike_N679K,Spike_N764K,NSP6_G107del,Spike_Y505H,Spike_D796Y,NSP3_T1677A,N_G204R,Spike_T478K,N_S413R,M_A63T,Spike_R346T,Spike_S371F,NSP13_R392C,Spike_K417N,Spike_F486V,Spike_T376A,NSP6_S106d…
hCoV-19/Guinea/CERFIG-37781/2022	EPI_ISL_14888891	2022-08-23	Africa / Guinea / Conakry	Human		Sentinel surveillance (ILI)	Male	7	Hospitalized		Original	Nasopharyngeal swab		BF.7	GRA	(NSP5_P132H,Spike_H69del,NSP3_G489S,NSP4_T327I,Spike_S373P,Spike_N969K,Spike_H655Y,N_R203K,Spike_V213G,Spike_G142D,Spike_Q954H,N_P13L,Spike_N501Y,NS3_T223I,Spike_T19I,M_Q19E,Spike_N440K,NSP4_T492I,M_D3N,Spike_N679K,Spike_N764K,NSP6_G107del,Spike_Y505H,Spike_D796Y,NSP3_T1677A,N_G204R,Spike_T478K,N_S413R,M_A63T,Spike_R346T,Spike_S371F,NSP13_R392C,Spike_K417N,Spike_F486V,Spike_T376A,NSP6_S106del,Spi…
hCoV-19/Guinea/CERFIG-37782/2022	EPI_ISL_14888892	2022-08-23	Africa / Guinea / Conakry	Human		Sentinel surveillance (ILI)	Female	37	Hospitalized		Original	Nasopharyngeal swab		BF.7	GRA	(NSP5_P132H,Spike_H69del,NSP3_G489S,NSP4_T327I,Spike_S373P,Spike_N969K,Spike_H655Y,N_R203K,Spike_V213G,Spike_G142D,Spike_Q954H,N_P13L,Spike_N501Y,N_R32del,NS3_T223I,Spike_T19I,M_Q19E,Spike_N440K,NSP4_T492I,N_G30del,M_D3N,Spike_N679K,Spike_N764K,NSP6_G107del,Spike_Y505H,Spike_D796Y,NSP3_T1677A,N_G204R,Spike_T478K,N_S413R,M_A63T,Spike_R346T,Spike_S371F,NSP13_R392C,Spike_K417N,Spike_F486V,Spike_T376…
hCoV-19/Guinea/CERFIG-37783/2022	EPI_ISL_14888893	2022-08-23	Africa / Guinea / Conakry	Human		Sentinel surveillance (ILI)	Male	40	Hospitalized		Original	Nasopharyngeal swab		BF.7	GRA	(NSP5_P132H,Spike_H69del,NSP3_G489S,NSP4_T327I,Spike_S373P,Spike_N969K,Spike_H655Y,N_R203K,Spike_V213G,Spike_G142D,Spike_Q954H,N_P13L,Spike_N501Y,N_R32del,NS3_T223I,Spike_T19I,M_Q19E,Spike_N440K,NSP4_T492I,N_G30del,M_D3N,Spike_N679K,Spike_N764K,NSP6_G107del,Spike_Y505H,Spike_D796Y,NSP3_T1677A,N_G204R,Spike_T478K,N_S413R,M_A63T,Spike_R346T,Spike_S371F,NSP13_R392C,Spike_K417N,Spike_F486V,Spike_T376…
hCoV-19/Guinea/CERFIG-37784/2022	EPI_ISL_14888894	2022-08-23	Africa / Guinea / Conakry	Human		Sentinel surveillance (ILI)	Male	38	Hospitalized		Original	Nasopharyngeal swab		BA.5.2.25	GRA	(NSP5_P132H,Spike_H69del,NSP3_G489S,NSP4_T327I,Spike_S373P,Spike_N969K,Spike_H655Y,N_R203K,Spike_V213G,Spike_G142D,Spike_Q954H,N_P13L,Spike_N501Y,N_R32del,NS3_T223I,Spike_T19I,M_Q19E,Spike_N440K,NSP4_T492I,N_T332I,M_D3N,Spike_N679K,Spike_N764K,NSP6_G107del,Spike_Y505H,Spike_D796Y,N_G204R,Spike_T478K,N_S413R,M_A63T,Spike_S371F,NSP3_F1107C,NSP13_R392C,Spike_K417N,Spike_F486V,Spike_T376A,NSP6_S106de…
hCoV-19/Guinea/CERFIG-37956/2022	EPI_ISL_15438392	2022-09-09	Africa / Guinea / Conakry	Human		Sentinel surveillance (ILI)	Female	33	Hospitalized		Original	Nasopharyngeal swab		BA.4.1.8	GRA	(NSP5_P132H,Spike_V3G,NSP3_G489S,NSP4_T327I,Spike_S373P,Spike_N969K,Spike_H655Y,N_R203K,Spike_G142D,Spike_V213G,Spike_Q954H,N_P13L,Spike_N501Y,NS3_T223I,Spike_T19I,M_Q19E,Spike_N440K,NSP4_T492I,Spike_N679K,Spike_N764K,Spike_Y505H,Spike_D796Y,N_G204R,Spike_T478K,N_S413R,M_A63T,Spike_R346T,Spike_S371F,N_P151S,NSP13_R392C,Spike_K417N,Spike_F486V,Spike_T376A,NSP3_D110Y,Spike_G339D,Spike_R408S,NSP14_I…
hCoV-19/Guinea/CERFIG-38033/2022	EPI_ISL_15438393	2022-09-19	Africa / Guinea / Conakry	Human		Sentinel surveillance (ILI)	Male	41	Hospitalized		Original	Nasopharyngeal swab		BA.5.2.25	GRA	(NSP5_P132H,NSP6_A54del,NSP6_M57L,NSP6_G48del,NSP6_K61del,NSP3_G489S,NSP4_T327I,Spike_N969K,Spike_H655Y,NSP6_N40del,Spike_G142D,NSP6_A41del,NSP6_L72Q,Spike_Q954H,N_P13L,NSP6_F66L,Spike_N501Y,N_R32del,NS3_T223I,M_Q19E,Spike_N440K,NSP4_T492I,NSP6_A51del,NSP6_M58L,NSP6_F42del,Spike_N679K,NSP6_H64del,Spike_N764K,Spike_Y505H,NSP6_A65L,NSP6_F70L,Spike_D796Y,Spike_T478K,NSP6_Y38M,NSP6_L37C,M_A63T,NSP13_…
hCoV-19/Guinea/CERFIG-37472/2022	EPI_ISL_15455527	2022-06-23	Africa / Guinea / Kindia	Human		Sentinel surveillance (ILI)	Male	33	Hospitalized		Original	Nasopharyngeal swab		BA.2	GRA	(NSP5_P132H,Spike_L24del,NSP3_G489S,NSP4_T327I,Spike_S373P,Spike_N969K,Spike_H655Y,Spike_Q493R,N_R203K,Spike_V213G,Spike_G142D,Spike_A27S,Spike_Q954H,N_P13L,Spike_P25del,Spike_N501Y,N_R32del,NS3_T223I,Spike_T19I,M_Q19E,Spike_N440K,NSP4_T492I,Spike_N679K,Spike_N764K,NSP6_G107del,Spike_Y505H,Spike_D796Y,N_G204R,Spike_T478K,N_S413R,M_A63T,Spike_R346T,Spike_S371F,NSP13_R392C,Spike_K417N,Spike_T376A,N…
hCoV-19/Guinea/CERFIG-37516/2022	EPI_ISL_15455528	2022-06-23	Africa / Guinea / Conakry	Human		Sentinel surveillance (ILI)	Male	17	Hospitalized		Original	Nasopharyngeal swab		BA.2	GRA	(NSP5_P132H,NSP3_G489S,NSP4_T327I,Spike_S373P,Spike_Q493R,Spike_N969K,Spike_H655Y,N_R203K,Spike_V213G,Spike_G142D,Spike_Q954H,N_P13L,Spike_N501Y,N_R32del,NS3_T223I,Spike_T19I,M_Q19E,Spike_N440K,NSP4_T492I,Spike_N679K,Spike_N764K,NSP6_G107del,Spike_Y505H,Spike_D796Y,N_G204R,Spike_T478K,N_S413R,M_A63T,NSP2_K335E,NSP3_S1437F,Spike_S371F,NSP13_R392C,Spike_K417N,Spike_T376A,NSP6_S106del,Spike_G339D,Sp…
hCoV-19/Guinea/CERFIG-37534/2022	EPI_ISL_15455529	2022-06-29	Africa / Guinea / Conakry	Human		Sentinel surveillance (ILI)	Male	28	Hospitalized		Original	Nasopharyngeal swab		BA.2.56	GRA	(NSP5_P132H,NSP3_G489S,NSP4_T327I,Spike_S373P,Spike_Q493R,Spike_N969K,Spike_H655Y,N_R203K,Spike_V213G,Spike_G142D,Spike_Q954H,N_P13L,Spike_N501Y,N_R32del,NS3_T223I,Spike_T19I,M_Q19E,Spike_N440K,NSP4_T492I,Spike_N679K,Spike_N764K,NSP6_G107del,Spike_Y505H,Spike_D796Y,N_G204R,Spike_T478K,N_S413R,M_A63T,N_A267V,Spike_S371F,NSP13_R392C,Spike_K417N,NSP2_T310I,Spike_T376A,NSP6_S106del,Spike_G339D,Spike_…
hCoV-19/Guinea/CERFIG-37799/2022	EPI_ISL_15455530	2022-08-24	Africa / Guinea / Conakry	Human		Sentinel surveillance (ILI)	Female	77	Hospitalized		Original	Nasopharyngeal swab		BA.5.2.25	GRA	(NSP5_P132H,Spike_H69del,NSP3_G489S,NSP4_T327I,Spike_S373P,Spike_N969K,Spike_H655Y,N_R203K,Spike_V213G,Spike_G142D,Spike_R21T,Spike_Q954H,N_P13L,Spike_N501Y,N_R32del,NS3_T223I,Spike_T19I,M_Q19E,Spike_N440K,NSP4_T492I,M_D3N,Spike_N679K,Spike_N764K,NSP6_G107del,Spike_Y505H,Spike_D796Y,N_G204R,Spike_T478K,N_S413R,M_A63T,Spike_S371F,NSP13_R392C,Spike_K417N,Spike_F486V,Spike_T376A,NSP6_S106del,NSP13_T…
hCoV-19/Guinea/CERFIG-37802/2022	EPI_ISL_15455531	2022-08-24	Africa / Guinea / Kindia	Human		Sentinel surveillance (ILI)	Female	80	Hospitalized		Original	Nasopharyngeal swab		BA.5.2.25	GRA	(NSP5_P132H,Spike_H69del,NSP3_G489S,NSP4_T327I,Spike_S373P,Spike_N969K,Spike_H655Y,N_R203K,Spike_V213G,Spike_G142D,Spike_Q954H,N_P13L,Spike_N501Y,N_R32del,NS3_T223I,Spike_T19I,M_Q19E,Spike_N440K,NSP4_T492I,M_D3N,Spike_N679K,Spike_N764K,NSP6_G107del,Spike_Y505H,Spike_D796Y,N_G204R,Spike_T478K,N_S413R,M_A63T,Spike_S371F,NSP13_R392C,Spike_K417N,Spike_F486V,Spike_T376A,NSP6_S106del,NSP13_T127N,Spike_…
hCoV-19/Guinea/CERFIG-37803/2022	EPI_ISL_15455532	2022-08-24	Africa / Guinea / Boke	Human		Sentinel surveillance (ILI)	Male	53	Hospitalized		Original	Nasopharyngeal swab		BF.7	GRA	(NSP5_P132H,Spike_H69del,NSP3_G489S,NSP4_T327I,Spike_S373P,Spike_N969K,Spike_H655Y,N_R203K,Spike_V213G,Spike_G142D,Spike_Q954H,NSP14_E490D,N_P13L,Spike_N501Y,N_R32del,NS3_T223I,Spike_T19I,M_Q19E,Spike_N440K,NSP4_T492I,N_G30del,M_D3N,Spike_N679K,Spike_N764K,NSP6_G107del,Spike_Y505H,Spike_D796Y,N_G204R,Spike_T478K,N_S413R,M_A63T,Spike_R346T,Spike_S371F,NSP13_R392C,Spike_K417N,Spike_F486V,Spike_T376…
hCoV-19/Guinea/CERFIG-37809/2022	EPI_ISL_15455533	2022-08-25	Africa / Guinea / Conakry	Human		Sentinel surveillance (ILI)	Male	44	Hospitalized		Original	Nasopharyngeal swab		BA.5.2.1	GRA	(NSP5_P132H,Spike_H69del,NSP3_G489S,NSP4_T327I,Spike_S373P,Spike_N969K,Spike_H655Y,N_R203K,Spike_V213G,Spike_G142D,Spike_Q954H,N_P13L,Spike_N501Y,NS3_T223I,Spike_T19I,M_Q19E,Spike_N440K,NSP4_T492I,M_D3N,Spike_N679K,Spike_N764K,NSP6_G107del,Spike_Y505H,Spike_D796Y,N_G204R,Spike_T478K,M_A63T,Spike_S371F,NSP13_R392C,Spike_K417N,Spike_F486V,Spike_T376A,NSP6_S106del,Spike_G339D,Spike_R408S,NSP14_I42V,…
hCoV-19/Guinea/CERFIG-37813/2022	EPI_ISL_15455534	2022-08-26	Africa / Guinea / Conakry	Human		Sentinel surveillance (ILI)	Female	50	Hospitalized		Original	Nasopharyngeal swab		BA.5.2.25	GRA	(NSP5_P132H,Spike_H69del,NSP3_G489S,NSP4_T327I,Spike_S373P,Spike_N969K,Spike_H655Y,N_R203K,Spike_V213G,Spike_G142D,Spike_Q954H,N_P13L,Spike_N501Y,N_R32del,NS3_T223I,Spike_T19I,M_Q19E,Spike_N440K,NSP4_T492I,N_T332I,M_D3N,Spike_N679K,Spike_N764K,NSP6_G107del,Spike_Y505H,Spike_D796Y,N_G204R,Spike_T478K,N_S413R,M_A63T,Spike_S371F,NSP13_R392C,Spike_K417N,Spike_F486V,Spike_T376A,NSP6_S106del,NS3_D27E,N…
hCoV-19/Guinea/CERFIG-37814/2022	EPI_ISL_15455535	2022-08-28	Africa / Guinea / Conakry	Human		Sentinel surveillance (ILI)	Male	36	Hospitalized		Original	Nasopharyngeal swab		BF.7	GRA	(NSP5_P132H,Spike_H69del,NSP3_G489S,NSP4_T327I,Spike_S373P,Spike_N969K,Spike_H655Y,N_R203K,Spike_V213G,Spike_G142D,Spike_Q954H,N_P13L,Spike_N501Y,N_R32del,NS3_T223I,Spike_T19I,M_Q19E,Spike_N440K,NSP4_T492I,N_G30del,M_D3N,Spike_N679K,Spike_N764K,NSP6_G107del,Spike_Y505H,Spike_D796Y,N_G204R,Spike_T478K,N_S413R,M_A63T,Spike_R346T,Spike_S371F,NSP3_T1269I,NSP13_R392C,Spike_K417N,Spike_F486V,Spike_T376…
hCoV-19/Guinea/CERFIG-37815/2022	EPI_ISL_15455536	2022-08-29	Africa / Guinea / Conakry	Human		Sentinel surveillance (ILI)	Male	40	Hospitalized		Original	Nasopharyngeal swab		BA.5.2.25	GRA	(NSP5_P132H,Spike_H69del,NSP3_G489S,NSP4_T327I,Spike_S373P,Spike_N969K,Spike_H655Y,N_R203K,Spike_V213G,Spike_G142D,Spike_Q954H,N_P13L,Spike_N501Y,N_R32del,NS3_T223I,Spike_T19I,M_Q19E,Spike_N440K,NSP4_T492I,N_T332I,M_D3N,Spike_N679K,Spike_N764K,NSP6_G107del,Spike_Y505H,Spike_D796Y,N_G204R,Spike_T478K,N_S413R,M_A63T,Spike_S371F,NSP13_R392C,Spike_K417N,Spike_F486V,Spike_T376A,NSP6_S106del,NS3_D27E,N…
hCoV-19/Guinea/CERFIG-37822/2022	EPI_ISL_15455537	2022-08-29	Africa / Guinea / Conakry	Human		Sentinel surveillance (ILI)	Male	47	Hospitalized		Original	Nasopharyngeal swab		BF.7	GRA	(NSP5_P132H,Spike_H69del,NSP3_G489S,NSP4_T327I,Spike_S373P,Spike_N969K,Spike_H655Y,N_R203K,Spike_V213G,Spike_G142D,Spike_Q954H,N_P13L,Spike_N501Y,NS3_T223I,Spike_T19I,M_Q19E,Spike_N440K,NSP4_T492I,M_D3N,Spike_N679K,Spike_N764K,NSP6_G107del,Spike_Y505H,Spike_D796Y,N_G204R,Spike_T478K,N_S413R,M_A63T,Spike_R346T,Spike_S371F,NSP3_T1269I,NSP13_R392C,Spike_K417N,Spike_F486V,Spike_T376A,NSP6_S106del,Spi…
hCoV-19/Guinea/CERFIG-37824/2022	EPI_ISL_15455538	2022-09-29	Africa / Guinea / Conakry	Human		Sentinel surveillance (ILI)	Female	62	Hospitalized		Original	Nasopharyngeal swab		BF.7	GRA	(NSP5_P132H,Spike_H69del,NSP3_G489S,NSP4_T327I,Spike_S373P,Spike_N969K,Spike_H655Y,N_R203K,Spike_V213G,Spike_G142D,Spike_Q954H,N_P13L,Spike_N501Y,N_R32del,NS3_T223I,Spike_T19I,M_Q19E,Spike_N440K,NSP4_T492I,N_G30del,M_D3N,Spike_N679K,Spike_N764K,NSP6_G107del,Spike_Y505H,Spike_D796Y,N_G204R,Spike_T478K,N_S413R,M_A63T,Spike_R346T,Spike_S371F,NSP13_R392C,Spike_K417N,Spike_F486V,Spike_T376A,NSP6_S106d…
hCoV-19/Guinea/CERFIG-37825/2022	EPI_ISL_15455539	2022-09-29	Africa / Guinea / Kankan	Human		Sentinel surveillance (ILI)	Male	50	Hospitalized		Original	Nasopharyngeal swab		BA.5.2.1	GRA	(NSP5_P132H,Spike_H69del,NSP3_G489S,NSP4_T327I,Spike_S373P,Spike_N969K,Spike_H655Y,N_R203K,Spike_V213G,Spike_G142D,Spike_Q954H,N_P13L,Spike_N501Y,N_R32del,NS3_T223I,Spike_T19I,NS8_A65D,N_T49I,M_Q19E,Spike_N440K,NSP4_T492I,M_D3N,Spike_N679K,Spike_N764K,NSP6_G107del,Spike_Y505H,Spike_D796Y,N_G204R,Spike_T478K,NS3_T175I,N_S413R,NSP2_T634I,M_A63T,NSP6_L37F,Spike_S371F,NS8_P30S,NSP13_R392C,Spike_K417N…
hCoV-19/Guinea/CERFIG-37846/2022	EPI_ISL_15455540	2022-08-31	Africa / Guinea / Conakry	Human		Sentinel surveillance (ILI)	Female	77	Hospitalized		Original	Nasopharyngeal swab		BA.5.2.25	GRA	(NSP5_P132H,Spike_H69del,NSP3_G489S,NSP13_R392C,NSP4_T327I,NSP6_S106del,Spike_N969K,Spike_H655Y,N_R203K,Spike_G142D,Spike_R21T,Spike_Q954H,NSP13_T127N,N_P13L,N_R32del,NS3_T223I,Spike_T19I,NSP14_I42V,Spike_P681H,NSP4_L264F,M_Q19E,NSP3_T24I,N_S33del,NSP1_S135R,NSP4_T492I,M_D3N,Spike_N679K,Spike_N764K,NSP6_G107del,N_E31del,NSP15_T112I,NSP6_F108del,Spike_D796Y,N_G204R,E_T9I,N_S413R,Spike_V70del,M_A63…
hCoV-19/Guinea/CERFIG-37850/2022	EPI_ISL_15455541	2022-09-01	Africa / Guinea / Kindia	Human		Sentinel surveillance (ILI)	Male	40	Hospitalized		Original	Nasopharyngeal swab		BA.5.2.25	GRA	(NSP5_P132H,Spike_H69del,NSP3_W1174stop,NSP4_A298D,NSP3_G489S,NSP4_T327I,Spike_S373P,Spike_N969K,Spike_H655Y,N_R203K,Spike_G142D,Spike_Q954H,N_P13L,Spike_N501Y,N_R32del,NS3_T223I,M_Q19E,Spike_N440K,NSP4_T492I,N_T332I,M_D3N,Spike_N679K,Spike_N764K,Spike_Y505H,Spike_D796Y,N_G204R,Spike_T478K,N_S413R,NS3_G172V,M_A63T,Spike_S371F,NSP13_R392C,Spike_K417N,Spike_F486V,NS3_D27E,Spike_G339D,NSP13_T127N,Sp…
hCoV-19/Guinea/CERFIG-37862/2022	EPI_ISL_15455542	2022-09-02	Africa / Guinea / Kankan	Human		Sentinel surveillance (ILI)	Male	50	Hospitalized		Original	Nasopharyngeal swab		BA.5.2.1	GRA	(NSP5_P132H,Spike_H69del,NSP3_G489S,NSP4_T327I,Spike_S373P,Spike_N969K,Spike_H655Y,N_R203K,Spike_V213G,Spike_G142D,Spike_Q954H,N_P13L,Spike_N501Y,N_R32del,NS3_T223I,Spike_T19I,NS8_A65D,N_T49I,M_Q19E,Spike_N440K,NSP4_T492I,M_D3N,Spike_N679K,Spike_N764K,NSP6_G107del,Spike_Y505H,Spike_D796Y,N_G204R,Spike_T478K,NS3_T175I,N_S413R,NSP2_T634I,M_A63T,NSP6_L37F,Spike_S371F,NS8_P30S,NSP13_R392C,Spike_K417N…
hCoV-19/Guinea/CERFIG-37863/2022	EPI_ISL_15455543	2022-09-02	Africa / Guinea / Conakry	Human		Sentinel surveillance (ILI)	Male	47	Hospitalized		Original	Nasopharyngeal swab		BF.7	GRA	(NSP5_P132H,Spike_H69del,NSP3_G489S,NSP4_T327I,Spike_S373P,Spike_N969K,Spike_H655Y,N_R203K,Spike_V213G,Spike_G142D,Spike_Q954H,N_P13L,Spike_N501Y,NS3_T223I,Spike_T19I,M_Q19E,Spike_N440K,NSP4_T492I,M_D3N,Spike_N679K,Spike_N764K,NSP6_G107del,Spike_Y505H,Spike_D796Y,N_G204R,Spike_T478K,N_S413R,M_A63T,Spike_R346T,Spike_S371F,NSP3_T1269I,NSP13_R392C,Spike_K417N,Spike_F486V,Spike_T376A,NSP6_S106del,Spi…
hCoV-19/Guinea/CERFIG-37866/2022	EPI_ISL_15455544	2022-09-02	Africa / Guinea / Kindia	Human		Sentinel surveillance (ILI)	Male	55	Hospitalized		Original	Nasopharyngeal swab		BA.5.2.25	GRA	(NSP5_P132H,NSP3_G489S,Spike_L24del,NSP4_T327I,Spike_S373P,Spike_N969K,N_R203K,Spike_V213G,Spike_A27S,Spike_Q954H,N_P13L,Spike_N501Y,Spike_P25del,N_R32del,Spike_T19I,M_Q19E,Spike_N440K,NSP4_T492I,Spike_R78M,M_D3N,Spike_N764K,NSP12_L371F,NSP6_G107del,Spike_Y505H,Spike_D796Y,N_G204R,Spike_T478K,N_S413R,M_A63T,Spike_S371F,Spike_K417N,NSP13_R392C,Spike_F486V,Spike_T376A,NSP6_S106del,NSP13_T127N,Spike…
hCoV-19/Guinea/CERFIG-37867/2022	EPI_ISL_15455545	2022-09-02	Africa / Guinea / Conakry	Human		Sentinel surveillance (ILI)	Male	36	Hospitalized		Original	Nasopharyngeal swab		BA.5.2.25	GRA	(NSP5_P132H,Spike_H69del,NSP3_G489S,Spike_L24del,NSP4_T327I,Spike_S373P,Spike_N969K,N_R203K,Spike_V213G,Spike_G142D,Spike_A27S,Spike_Q954H,N_P13L,Spike_N501Y,Spike_P25del,N_R32del,Spike_T19I,Spike_N440K,NSP4_T492I,M_D3N,Spike_N764K,NSP6_G107del,Spike_Y505H,Spike_D796Y,N_G204R,Spike_T478K,N_S413R,M_A63T,Spike_S371F,Spike_K417N,NSP13_R392C,Spike_F486V,Spike_T376A,NSP6_S106del,NSP13_T127N,Spike_G339…
hCoV-19/Guinea/CERFIG-37880/2022	EPI_ISL_15455546	2022-09-07	Africa / Guinea / Conakry	Human		Sentinel surveillance (ILI)	Male	67	Hospitalized		Original	Nasopharyngeal swab		BA.5	GRA	(NSP5_P132H,Spike_H69del,NSP3_G489S,NSP4_T327I,Spike_S373P,Spike_N969K,N_R203K,Spike_V213G,Spike_G142D,Spike_Q954H,N_P13L,Spike_N501Y,Spike_T19I,M_Q19E,NSP4_T492I,NSP1_R24C,M_D3N,Spike_N764K,NSP6_G107del,Spike_Y505H,Spike_D796Y,N_G204R,Spike_T478K,N_S413R,M_A63T,Spike_S371F,NSP13_R392C,Spike_K417N,Spike_F486V,Spike_T376A,NSP6_S106del,Spike_G339D,Spike_R408S,NSP14_I42V,NSP4_L264F,NSP3_T24I,NSP1_S1…
hCoV-19/Guinea/CERFIG-37901/2022	EPI_ISL_15455547	2022-09-07	Africa / Guinea / Conakry	Human		Sentinel surveillance (ILI)	Male	51	Hospitalized		Original	Nasopharyngeal swab		BA.2	GRA	(NSP5_P132H,Spike_H69del,Spike_L24del,NSP3_G489S,NSP4_T327I,Spike_S373P,Spike_N969K,Spike_Q493R,N_R203K,Spike_V213G,Spike_A27S,Spike_Q954H,N_P13L,Spike_N501Y,Spike_P25del,N_R32del,NSP15_V155L,Spike_T19I,M_Q19E,NSP4_T492I,N_T332I,Spike_N764K,NSP6_G107del,Spike_Y505H,Spike_D796Y,N_G204R,Spike_T478K,N_S413R,M_A63T,Spike_S371F,NSP13_R392C,Spike_K417N,NSP6_S106del,Spike_T376A,NSP2_L400F,Spike_G339D,Sp…
hCoV-19/Guinea/CERFIG-37905/2022	EPI_ISL_15455548	2022-09-07	Africa / Guinea / Conakry	Human		Sentinel surveillance (ILI)	Male	65	Hospitalized		Original	Nasopharyngeal swab		BA.5.2.25	GRA	(NSP5_P132H,NSP3_G489S,Spike_L24del,NSP4_T327I,Spike_S373P,Spike_N969K,N_R203K,Spike_V213G,Spike_A27S,Spike_Q954H,N_P13L,Spike_N501Y,Spike_P25del,N_R32del,Spike_T19I,M_Q19E,Spike_N440K,NSP4_T492I,N_T332I,M_D3N,Spike_N764K,NSP6_G107del,Spike_Y505H,Spike_D796Y,N_G204R,Spike_T478K,N_S413R,M_A63T,Spike_S371F,Spike_K417N,NSP13_R392C,Spike_F486V,Spike_T376A,NSP6_S106del,NS3_D27E,NSP13_T127N,Spike_G339D…
hCoV-19/Guinea/CERFIG-37913/2022	EPI_ISL_15455549	2022-09-07	Africa / Guinea / Conakry	Human		Sentinel surveillance (ILI)	Female	61	Hospitalized		Original	Nasopharyngeal swab		BA.5	GRA	(NSP5_P132H,Spike_H69del,NSP3_G489S,Spike_L24del,NSP4_T327I,Spike_S373P,Spike_N969K,N_R203K,Spike_V213G,Spike_A27S,Spike_Q954H,N_P13L,Spike_N501Y,Spike_P25del,N_R32del,NS3_T223I,Spike_T19I,M_Q19E,NSP4_T492I,N_G30del,M_D3N,Spike_N764K,NSP6_G107del,Spike_Y505H,Spike_D796Y,N_G204R,Spike_T478K,N_S413R,M_A63T,Spike_S371F,Spike_K417N,NSP13_R392C,Spike_F486V,Spike_T376A,NSP6_S106del,NSP2_P624L,Spike_G33…
hCoV-19/Guinea/CERFIG-37951/2022	EPI_ISL_15455550	2022-09-09	Africa / Guinea / Kindia	Human		Sentinel surveillance (ILI)	Male	52	Hospitalized		Original	Nasopharyngeal swab		BA.5.2.25	GRA	(NSP5_P132H,NSP3_G489S,NSP4_T327I,Spike_S373P,Spike_N969K,Spike_H655Y,N_R203K,Spike_V213G,Spike_G142D,Spike_Q954H,N_P13L,Spike_N501Y,N_R32del,NS3_T223I,Spike_T19I,M_Q19E,Spike_N440K,NSP4_T492I,M_D3N,Spike_N679K,Spike_N764K,Spike_Y505H,N_T247I,Spike_D796Y,N_G204R,Spike_T478K,N_S413R,M_A63T,Spike_S371F,NSP13_R392C,Spike_K417N,Spike_F486V,Spike_T376A,NSP13_T127N,Spike_G339D,Spike_R408S,NSP14_I42V,Sp…
hCoV-19/Guinea/CERFIG-37965/2022	EPI_ISL_15455551	2022-09-12	Africa / Guinea / Conakry	Human		Sentinel surveillance (ILI)	Female	58	Hospitalized		Original	Nasopharyngeal swab		BA.5.2.25	GRA	(NSP5_P132H,NSP3_G489S,NSP4_T327I,Spike_S373P,Spike_N969K,Spike_H655Y,N_R203K,Spike_V213G,Spike_G142D,Spike_Q954H,N_P13L,Spike_N501Y,NS3_T223I,Spike_T19I,M_Q19E,Spike_N440K,NSP4_T492I,N_T332I,M_D3N,Spike_N679K,Spike_N764K,Spike_Y505H,Spike_D796Y,N_G204R,Spike_T478K,N_S413R,M_A63T,Spike_S371F,NSP13_R392C,Spike_K417N,Spike_F486V,Spike_T376A,NS3_D27E,NSP13_T127N,Spike_G339D,Spike_R408S,NSP14_I42V,Sp…
hCoV-19/Guinea/CERFIG-37981/2022	EPI_ISL_15455552	2022-09-12	Africa / Guinea / Conakry	Human		Sentinel surveillance (ILI)	Male	40	Hospitalized		Original	Nasopharyngeal swab		BA.5.2.1	GRA	(NSP5_P132H,NSP2_L462F,NSP3_G489S,NSP4_T327I,Spike_S373P,Spike_N969K,Spike_H655Y,N_R203K,Spike_V213G,Spike_G142D,Spike_Q954H,N_P13L,Spike_N501Y,N_R32del,NS3_T223I,Spike_T19I,NS8_A65D,M_Q19E,Spike_N440K,NSP4_T492I,M_D3N,Spike_N679K,Spike_N764K,NSP6_G107del,Spike_Y505H,Spike_D796Y,N_G204R,Spike_T478K,NS3_T175I,N_S413R,NSP2_T634I,M_A63T,Spike_S371F,NS8_P30S,NSP13_R392C,Spike_K417N,Spike_F486V,Spike_…
hCoV-19/Guinea/CERFIG-37995/2022	EPI_ISL_15455553	2022-09-14	Africa / Guinea / Conakry	Human		Sentinel surveillance (ILI)	Male	73	Hospitalized		Original	Nasopharyngeal swab		BQ.1	GRA	(NSP5_P132H,NSP3_G489S,NSP4_T327I,Spike_S373P,Spike_N969K,Spike_H655Y,N_R203K,Spike_V213G,Spike_G142D,Spike_Q954H,N_P13L,Spike_N501Y,N_R32del,NS3_T223I,Spike_T19I,M_Q19E,Spike_N440K,NSP4_T492I,Spike_N460K,N_E136D,M_D3N,Spike_N679K,Spike_N764K,NSP6_G107del,Spike_Y505H,Spike_D796Y,N_G204R,Spike_T478K,N_S413R,NSP6_L260F,M_A63T,NSP2_Q376K,Spike_S371F,NSP13_R392C,Spike_K417N,Spike_F486V,Spike_T376A,NS…
hCoV-19/Guinea/CERFIG-38027/2022	EPI_ISL_15455554	2022-09-19	Africa / Guinea / Conakry	Human		Sentinel surveillance (ILI)	Male	32	Hospitalized		Original	Nasopharyngeal swab		BA.5.2.25	GRA	(NSP5_P132H,Spike_H69del,NSP3_G489S,NSP13_R392C,NSP4_T327I,Spike_F486V,Spike_N969K,Spike_H655Y,N_R203K,Spike_G142D,Spike_Q954H,NSP13_T127N,N_P13L,Spike_N501Y,N_R32del,NS3_T223I,Spike_T19I,NSP14_I42V,Spike_P681H,NSP4_L264F,M_Q19E,NSP3_T24I,Spike_N440K,N_S33del,NSP1_S135R,NSP4_T492I,NSP3_A41V,Spike_Q498R,Spike_N679K,Spike_N764K,Spike_S477N,Spike_Y505H,N_E31del,NSP15_T112I,Spike_D796Y,Spike_E484A,N_…
hCoV-19/Guinea/CERFIG-38038/2022	EPI_ISL_15455555	2022-09-20	Africa / Guinea / Conakry	Human		Sentinel surveillance (ILI)	Male	42	Hospitalized		Original	Nasopharyngeal swab		BA.2	GRA	(NSP5_P132H,NSP3_G489S,NSP3_T847I,NSP4_T327I,Spike_S373P,Spike_N969K,Spike_H655Y,N_R203K,Spike_G142D,Spike_Q954H,N_P13L,Spike_N501Y,N_R32del,NS3_T223I,Spike_G485S,M_Q19E,Spike_N440K,NSP4_T492I,Spike_E780Q,Spike_K147E,NSP5_M17V,Spike_N679K,Spike_N764K,Spike_Y505H,Spike_D796Y,N_G204R,Spike_T478K,N_S413R,M_A63T,Spike_S371F,NSP13_R392C,Spike_K417N,N_S180I,Spike_T376A,Spike_G339D,Spike_R408S,NSP14_I42…
hCoV-19/Guinea/CERFIG-38055/2022	EPI_ISL_15455556	2022-09-20	Africa / Guinea / Conakry	Human		Sentinel surveillance (ILI)	Male	42	Hospitalized		Original	Nasopharyngeal swab		BA.2.65	GRA	(NSP5_P132H,NSP3_G489S,NSP4_T327I,NSP3_T847I,Spike_S373P,Spike_N969K,Spike_H655Y,N_R203K,Spike_V213G,Spike_G142D,E_R61C,Spike_Q954H,N_P13L,Spike_N501Y,NS3_T223I,Spike_G485S,M_Q19E,Spike_N440K,NSP4_T492I,Spike_E780Q,Spike_K147E,NSP5_M17V,Spike_N679K,Spike_N764K,NSP6_G107del,Spike_Y505H,Spike_D796Y,N_G204R,Spike_T478K,N_S413R,M_A63T,Spike_S371F,NSP13_R392C,Spike_K417N,NS8_Q18stop,N_S180I,Spike_T376…
hCoV-19/Guinea/CERFIG-38126/2022	EPI_ISL_15581444	2022-10-05	Africa / Guinea / Conakry	Human		Sentinel surveillance (ILI)	Female	15	Hospitalized		Original	Nasopharyngeal swab		BA.5.2.1	GRA	(NSP5_P132H,Spike_H69del,NSP3_G489S,NSP4_T327I,Spike_S373P,Spike_N969K,Spike_H655Y,N_R203K,Spike_G142D,Spike_Q954H,N_P13L,Spike_N501Y,NS3_T223I,M_Q19E,Spike_N440K,NSP4_T492I,M_D3N,Spike_N679K,Spike_N764K,Spike_Y505H,Spike_D796Y,N_G204R,Spike_T478K,N_S413R,M_A63T,Spike_R346T,Spike_S371F,NSP13_R392C,Spike_K417N,Spike_F486V,Spike_T376A,Spike_G339D,Spike_R408S,NSP14_I42V,Spike_P681H,NSP4_L264F,NSP3_T…
hCoV-19/Guinea/CERFIG-38133/2022	EPI_ISL_15581445	2022-10-06	Africa / Guinea / Conakry	Human		Sentinel surveillance (ILI)	Male	45	Hospitalized		Original	Nasopharyngeal swab		BQ.1.1	GRA	(NSP5_P132H,NSP3_G489S,NSP4_T327I,Spike_S373P,Spike_N969K,Spike_H655Y,N_R203K,Spike_V213G,Spike_G142D,Spike_Q954H,N_P13L,Spike_N501Y,N_R32del,NS3_T223I,Spike_T19I,NSP12_T293I,M_Q19E,Spike_N440K,NSP4_T492I,Spike_N460K,N_E136D,M_D3N,Spike_N679K,Spike_N764K,NSP6_G107del,Spike_Y505H,NSP13_N268S,Spike_D796Y,N_G204R,Spike_T478K,N_S413R,NSP6_L260F,M_A63T,Spike_R346T,NSP2_Q376K,Spike_S371F,NSP13_R392C,Sp…
hCoV-19/Guinea/CERFIG-38136/2022	EPI_ISL_15581446	2022-10-10	Africa / Guinea / Conakry	Human		Sentinel surveillance (ILI)	Female	35	Hospitalized		Original	Nasopharyngeal swab		BA.1.15.1	GRA	(NSP5_P132H,Spike_T95I,Spike_A67V,Spike_N969K,Spike_H655Y,Spike_N856K,N_R203K,NSP3_A1892T,Spike_Q954H,NS3_L106F,N_P13L,Spike_T883I,N_R32del,M_Q19E,NSP4_T492I,Spike_F565L,NSP6_L105del,M_T30A,Spike_N679K,Spike_N764K,NSP6_G107del,Spike_R346K,NSP6_I189V,Spike_T547K,Spike_D796Y,N_G204R,N_D343G,Spike_T76A,M_A63T,N_A134V,Spike_K417H,Spike_Q677R,NSP6_S106del,Spike_D80C,Spike_I1081V,Spike_D574V,NSP12_A400…
hCoV-19/Guinea/CERFIG-38144/2022	EPI_ISL_15581447	2022-10-10	Africa / Guinea / Kindia	Human		Sentinel surveillance (ILI)	Male	48	Hospitalized		Original	Nasopharyngeal swab		BQ.1.1	GRA	(NSP5_P132H,NSP3_G489S,NSP4_T327I,Spike_N969K,Spike_H655Y,N_R203K,Spike_V213G,Spike_G142D,Spike_Q954H,N_P13L,Spike_N501Y,NS3_T223I,Spike_T19I,M_Q19E,Spike_N440K,NSP4_T492I,Spike_N460K,N_E136D,M_D3N,Spike_N679K,Spike_N764K,Spike_Y505H,NSP13_N268S,Spike_D796Y,N_G204R,Spike_T478K,N_S413R,NSP6_L260F,NSP3_I1338T,M_A63T,NSP1_E55K,Spike_R346T,NSP2_Q376K,NSP13_R392C,Spike_K417N,Spike_F486V,Spike_G339D,NS…
hCoV-19/Guinea/CERFIG-38146/2022	EPI_ISL_15581448	2022-10-10	Africa / Guinea / Kindia	Human		Sentinel surveillance (ILI)	Male	50	Hospitalized		Original	Nasopharyngeal swab		BQ.1.1	GRA	(NSP5_P132H,Spike_H69del,NSP3_G489S,NSP4_T327I,Spike_S373P,Spike_N969K,Spike_H655Y,N_R203K,Spike_V213G,Spike_G142D,Spike_Q954H,N_P13L,Spike_N501Y,N_R32del,NS3_T223I,Spike_T19I,M_Q19E,Spike_N440K,NSP4_T492I,Spike_N460K,N_E136D,M_D3N,Spike_N679K,Spike_N764K,NSP6_G107del,Spike_Y505H,NSP13_N268S,Spike_D796Y,N_G204R,Spike_T478K,N_S413R,NSP6_L260F,NSP3_I1338T,M_A63T,NSP1_E55K,Spike_R346T,NSP2_Q376K,Spi…
hCoV-19/Guinea/CERFIG-38148/2022	EPI_ISL_15581449	2022-10-10	Africa / Guinea / Kindia	Human		Sentinel surveillance (ILI)	Female	31	Hospitalized		Original	Nasopharyngeal swab		BQ.1.1	GRA	(NSP5_P132H,NSP3_G489S,NSP4_T327I,Spike_S373P,Spike_N969K,Spike_H655Y,N_R203K,Spike_V213G,Spike_G142D,Spike_Q954H,N_P13L,Spike_N501Y,NS3_T223I,Spike_T19I,M_Q19E,Spike_N440K,NSP4_T492I,Spike_N460K,N_E136D,M_D3N,Spike_N679K,Spike_N764K,Spike_Y505H,NSP13_N268S,Spike_D796Y,Spike_T478K,N_S413R,NSP6_L260F,N_G204Q,M_A63T,Spike_R346T,NSP2_Q376K,Spike_S371F,NSP13_R392C,Spike_K417N,Spike_F486V,Spike_T376A,…
hCoV-19/Guinea/CERFIG-38157/2022	EPI_ISL_15581450	2022-10-12	Africa / Guinea / Conakry	Human		Sentinel surveillance (ILI)	Male	44	Hospitalized		Original	Nasopharyngeal swab		BQ.1.1	GRA	(NSP5_P132H,NSP3_G489S,NSP4_T327I,Spike_S373P,Spike_N969K,Spike_H655Y,N_R203K,Spike_V213G,Spike_G142D,Spike_Q954H,N_P13L,Spike_N501Y,N_R32del,NS3_T223I,Spike_T19I,M_Q19E,Spike_N440K,NSP4_T492I,Spike_N460K,N_E136D,M_D3N,Spike_N679K,Spike_N764K,NSP6_G107del,Spike_Y505H,NSP13_N268S,Spike_D796Y,N_G204R,Spike_T478K,N_S413R,NSP6_L260F,M_A63T,Spike_R346T,NSP2_Q376K,Spike_S371F,NSP13_R392C,Spike_K417N,Sp…
hCoV-19/Guinea/CERFIG-38158/2022	EPI_ISL_15581451	2022-10-12	Africa / Guinea / Conakry	Human		Sentinel surveillance (ILI)	Male	53	Hospitalized		Original	Nasopharyngeal swab		BQ.1.1	GRA	(NSP5_P132H,NSP3_G489S,NSP4_T327I,Spike_S373P,Spike_N969K,Spike_H655Y,N_R203K,Spike_V213G,Spike_G142D,Spike_Q954H,N_P13L,Spike_N501Y,NS3_T223I,Spike_T19I,M_Q19E,Spike_N440K,NSP4_T492I,Spike_N460K,N_E136D,M_D3N,Spike_N679K,Spike_N764K,NSP6_G107del,Spike_Y505H,NSP13_N268S,Spike_D796Y,N_G204R,Spike_T478K,N_S413R,NSP6_L260F,NSP3_I1338T,M_A63T,NSP1_E55K,Spike_R346T,NSP2_Q376K,Spike_S371F,NSP13_R392C,S…
hCoV-19/Guinea/CERFIG-38159/2022	EPI_ISL_15581452	2022-10-12	Africa / Guinea / Conakry	Human		Sentinel surveillance (ILI)	Male	40	Hospitalized		Original	Nasopharyngeal swab		BQ.1.1	GRA	(NSP5_P132H,NSP3_G489S,NSP4_T327I,Spike_S373P,Spike_N969K,Spike_H655Y,N_R203K,Spike_V213G,Spike_G142D,Spike_Q954H,N_P13L,Spike_N501Y,NS3_T223I,Spike_T19I,M_Q19E,Spike_N440K,NSP4_T492I,Spike_N460K,N_E136D,M_D3N,Spike_N679K,Spike_N764K,Spike_Y505H,NSP13_N268S,Spike_D796Y,N_G204R,Spike_T478K,N_S413R,NSP6_L260F,NSP3_I1338T,M_A63T,NSP1_E55K,Spike_R346T,NSP2_Q376K,Spike_S371F,NSP13_R392C,Spike_K417N,Sp…
hCoV-19/Guinea/CERFIG-33837/2022	EPI_ISL_15581453	2022-01-05	Africa / Guinea / Conakry	Human		Sentinel surveillance (ILI)	Female	22	Hospitalized		Original	Nasopharyngeal swab		BA.1	GRA	(NSP5_P132H,Spike_T95I,Spike_A67V,NSP6_S106del,Spike_N969K,Spike_H655Y,Spike_N856K,N_R203K,NSP3_A1892T,Spike_Q954H,N_P13L,NSP3_L1266I,N_R32del,NSP3_S1265del,NSP14_I42V,Spike_P681H,M_Q19E,N_S33del,NSP4_T492I,NSP6_L105del,Spike_N679K,Spike_N764K,NSP6_G107del,N_E31del,NSP3_K38R,NSP6_I189V,Spike_T547K,M_D3G,Spike_D796Y,N_G204R,E_T9I,Spike_L981F,M_A63T,NSP12_P323L,Spike_D614G)
hCoV-19/Guinea/CERFIG-33970/2022	EPI_ISL_15581454	2022-01-05	Africa / Guinea / Conakry	Human		Sentinel surveillance (ILI)	Female	49	Hospitalized		Original	Nasopharyngeal swab		BA.1.15.1	GRA	(NSP5_P132H,Spike_T95I,Spike_A67V,NSP6_S106del,Spike_N969K,Spike_H655Y,Spike_N856K,N_R203K,Spike_I1081V,NSP3_A1892T,Spike_Q954H,NS3_L106F,N_P13L,NSP3_L1266I,N_R32del,NSP3_S1265del,NSP14_I42V,Spike_P681H,M_Q19E,N_S33del,NSP4_T492I,NSP6_L105del,Spike_N679K,Spike_N764K,NSP6_G107del,N_E31del,NSP3_K38R,NSP6_I189V,Spike_T547K,M_D3G,Spike_D796Y,N_G204R,N_D343G,E_T9I,Spike_L981F,M_A63T,NSP12_P323L,Spike_…
hCoV-19/Guinea/CERFIG-33982/2022	EPI_ISL_15581455	2022-01-05	Africa / Guinea / Conakry	Human		Sentinel surveillance (ILI)	Female	29	Hospitalized		Original	Nasopharyngeal swab		BA.1	GRA	(NSP5_P132H,Spike_T95I,Spike_A67V,NSP6_S106del,Spike_N969K,Spike_H655Y,Spike_N856K,N_R203K,NSP3_A1892T,Spike_Q954H,N_P13L,N_R32del,NSP14_I42V,Spike_P681H,M_Q19E,N_S33del,NSP4_T492I,NSP6_L105del,Spike_N679K,Spike_N764K,NSP6_G107del,N_E31del,NSP3_K38R,NSP6_I189V,Spike_T547K,Spike_D796Y,N_G204R,Spike_L981F,M_A63T,NSP12_P323L,Spike_D614G,NS3_S171L)
hCoV-19/Guinea/CERFIG-34073/2022	EPI_ISL_15581456	2022-01-06	Africa / Guinea / Conakry	Human		Sentinel surveillance (ILI)	Female	29	Hospitalized		Original	Nasopharyngeal swab		BA.1	GRA	(NSP5_P132H,Spike_T95I,Spike_A67V,NSP6_S106del,Spike_N969K,Spike_H655Y,Spike_N856K,N_R203K,NSP3_A1892T,Spike_Q954H,Spike_G339D,N_P13L,N_R32del,NSP14_I42V,Spike_P681H,M_Q19E,N_S33del,NSP4_T492I,NSP6_L105del,Spike_N679K,Spike_N764K,NSP6_G107del,N_E31del,NSP3_K38R,NSP6_I189V,Spike_T547K,M_D3G,Spike_D796Y,N_G204R,E_T9I,Spike_L981F,M_A63T,NSP12_P323L,Spike_D614G)
hCoV-19/Guinea/CERFIG-38160/2022	EPI_ISL_15581457	2022-10-13	Africa / Guinea / Conakry	Human		Sentinel surveillance (ILI)	Male	40	Hospitalized		Original	Nasopharyngeal swab		BQ.1.1	GRA	(NSP3_G489S,NSP4_T327I,Spike_N969K,Spike_H655Y,N_R203K,Spike_G142D,Spike_Q954H,N_P13L,Spike_N501Y,N_R32del,NS3_T223I,M_Q19E,Spike_N440K,NSP4_T492I,Spike_N460K,N_Q239H,N_E136D,Spike_N679K,Spike_Y505H,NSP13_N268S,N_G204R,Spike_T478K,N_S413R,NSP6_L260F,NSP3_I1338T,NS3_G172V,M_A63T,NSP1_E55K,NSP2_Q376K,NSP13_R392C,Spike_F486V,NSP2_G313V,NSP14_I42V,Spike_P681H,NSP4_L264F,NSP13_M233I,NSP3_T24I,N_S33del…
hCoV-19/Guinea/CERFIG-38162/2022	EPI_ISL_15581458	2022-10-13	Africa / Guinea / Conakry	Human		Sentinel surveillance (ILI)	Male	58	Hospitalized		Original	Nasopharyngeal swab		BQ.1.1	GRA	(NSP5_P132H,Spike_H69del,NSP3_G489S,NSP4_T327I,Spike_S373P,Spike_N969K,Spike_H655Y,N_R203K,Spike_V213G,Spike_G142D,Spike_Q954H,N_P13L,Spike_N501Y,NS3_T223I,Spike_T19I,M_Q19E,Spike_N440K,NSP4_T492I,Spike_N460K,N_E136D,M_D3N,Spike_N679K,Spike_N764K,Spike_Y505H,NSP13_N268S,Spike_D796Y,N_G204R,Spike_T478K,N_S413R,NSP6_L260F,NSP3_I1338T,M_A63T,NSP1_E55K,Spike_R346T,NSP2_Q376K,Spike_S371F,NSP13_R392C,S…
hCoV-19/Guinea/CERFIG-38064/2022	EPI_ISL_17305637	2022-10-24	Africa / Guinea / Conakry	Human		Sentinel surveillance (ILI)	Female	38	Hospitalized		Original	Nasopharyngeal swab		BA.2	GRA	(NSP5_P132H,Spike_H69del,NSP3_A1105T,NSP3_G489S,NSP4_T327I,Spike_S373P,Spike_Q493R,Spike_N969K,Spike_H655Y,Spike_G142D,Spike_Q954H,NSP12_E436G,N_P13L,Spike_N501Y,N_R32del,NS3_T223I,Spike_T19I,M_Q19E,Spike_N440K,NSP4_T492I,Spike_N679K,NSP6_G107del,Spike_Y505H,NSP12_C464F,N_S413R,NSP2_Q182L,NS3_G172V,M_A63T,Spike_T478R,Spike_S371F,NSP13_R392C,Spike_K417N,Spike_T376A,NSP6_S106del,NSP3_H342Y,Spike_G3…
hCoV-19/Guinea/CERFIG-38111/2022	EPI_ISL_17305638	2022-10-04	Africa / Guinea / Conakry	Human		Sentinel surveillance (ILI)	Male	40	Hospitalized		Original	Nasopharyngeal swab		BA.5.2.1	GRA	(NSP5_P132H,NSP3_G489S,NSP4_T327I,Spike_S373P,Spike_N969K,Spike_H655Y,N_R203K,Spike_V213G,Spike_G142D,Spike_Q954H,N_P13L,Spike_N501Y,N_R32del,NS3_T223I,Spike_T19I,M_Q19E,Spike_N440K,NSP4_T492I,M_D3N,Spike_N679K,Spike_N764K,NSP6_G107del,Spike_Y505H,Spike_D796Y,N_G204R,Spike_T478K,N_S413R,M_A63T,Spike_R346T,Spike_S371F,NSP13_R392C,Spike_K417N,Spike_F486V,Spike_T376A,NSP6_S106del,Spike_G339D,Spike_R…
hCoV-19/Guinea/CERFIG-38270/2023	EPI_ISL_17305639	2023-01-16	Africa / Guinea / Conakry	Human		Sentinel surveillance (ILI)	Female	32	Hospitalized		Original	Nasopharyngeal swab		XBB.1.5.58	GRA	(NSP5_P132H,NSP12_G671S,NSP3_G489S,NSP4_T327I,Spike_S373P,Spike_N969K,Spike_H655Y,NS6_D6G,N_R203K,Spike_G142D,Spike_Q954H,Spike_H146K,N_P13L,Spike_N501Y,N_R32del,Spike_V213E,NS3_T223I,Spike_T19I,M_Q19E,Spike_N440K,NSP4_T492I,Spike_N460K,Spike_N679K,Spike_N764K,E_T11A,NSP6_G107del,Spike_Y505H,Spike_D796Y,N_G204R,Spike_T478K,N_S413R,M_A63T,NSP14_V83I,Spike_R346T,Spike_S371F,Spike_V445P,NSP13_R392C,…
hCoV-19/Guinea/CERFIG-38280/2023	EPI_ISL_17305640	2023-01-26	Africa / Guinea / Conakry	Human		Sentinel surveillance (ILI)	Male	46	Hospitalized		Original	Nasopharyngeal swab		XBB.1.5	GRA	(NSP5_P132H,NSP12_G671S,NSP3_G489S,NSP4_T327I,Spike_S373P,Spike_N969K,Spike_H655Y,N_R203K,Spike_G142D,Spike_Q954H,N_P13L,Spike_N501Y,N_R32del,Spike_V213E,NS3_T223I,Spike_T19I,Spike_H146Q,M_Q19E,Spike_N440K,NSP4_T492I,Spike_N460K,Spike_N679K,Spike_N764K,E_T11A,NSP6_G107del,Spike_Y505H,Spike_D796Y,N_G204R,Spike_T478K,N_S413R,M_A63T,Spike_R346T,Spike_S371F,Spike_V445P,NSP13_R392C,Spike_K417N,Spike_L…
hCoV-19/Guinea/CERFIG-38284/2023	EPI_ISL_17305641	2023-02-01	Africa / Guinea / Conakry	Human		Sentinel surveillance (ILI)	Male	40	Hospitalized		Original	Nasopharyngeal swab		XBB.1.5.58	GRA	(NSP5_P132H,NSP12_G671S,NSP3_G489S,NSP4_T327I,Spike_N969K,Spike_H655Y,NS6_D6G,N_R203K,Spike_G142D,Spike_Q954H,Spike_H146K,N_P13L,Spike_N501Y,N_R32del,Spike_V213E,NS3_T223I,Spike_T19I,M_Q19E,Spike_N440K,NSP4_T492I,Spike_N460K,Spike_N679K,Spike_N764K,E_T11A,Spike_Y505H,Spike_D796Y,N_G204R,Spike_T478K,N_S413R,M_A63T,NSP14_V83I,Spike_R346T,Spike_V445P,NSP13_R392C,Spike_F490S,Spike_F486P,NSP4_L438F,Sp…
hCoV-19/Guinea/CERFIG-38321/2023	EPI_ISL_17305642	2023-02-16	Africa / Guinea / Conakry	Human		Sentinel surveillance (ILI)	Female	56	Hospitalized		Original	Nasopharyngeal swab		XBB.1.5.58	GRA	(NSP5_P132H,NSP12_G671S,NSP3_G489S,NSP4_T327I,Spike_S373P,Spike_N969K,Spike_H655Y,NS6_D6G,N_R203K,NSP3_M196N,Spike_G142D,Spike_Q954H,Spike_H146K,N_P13L,Spike_T883I,Spike_N501Y,N_R32del,Spike_V213E,NS3_T223I,Spike_T19I,M_Q19E,Spike_N440K,NSP4_T492I,Spike_N460K,Spike_N679K,Spike_N764K,E_T11A,NSP6_G107del,Spike_Y505H,Spike_D796Y,N_G204R,Spike_T478K,N_S413R,M_A63T,NSP14_V83I,Spike_R346T,Spike_S371F,S…
hCoV-19/Guinea/CERFIG-38322/2023	EPI_ISL_17305643	2023-02-16	Africa / Guinea / Conakry	Human		Sentinel surveillance (ILI)	Female	22	Hospitalized		Original	Nasopharyngeal swab		XBB.1.5.58	GRA	(NSP5_P132H,NSP12_G671S,NSP3_G489S,NSP4_T327I,Spike_S373P,Spike_N969K,Spike_H655Y,NS6_D6G,N_R203K,NSP3_M196N,Spike_G142D,Spike_Q954H,Spike_H146K,N_P13L,Spike_T883I,Spike_N501Y,N_R32del,Spike_V213E,NS3_T223I,Spike_T19I,M_Q19E,Spike_N440K,NSP4_T492I,Spike_N460K,Spike_N679K,Spike_N764K,E_T11A,Spike_Y505H,Spike_D796Y,N_G204R,Spike_T478K,N_S413R,M_A63T,NSP14_V83I,Spike_R346T,Spike_S371F,Spike_V445P,NS…
hCoV-19/Guinea/CERFIG-38329/2023	EPI_ISL_17305644	2023-02-20	Africa / Guinea / Conakry	Human		Sentinel surveillance (ILI)	Male	54	Hospitalized		Original	Nasopharyngeal swab		XBB.1.5.58	GRA	(NSP5_P132H,NSP12_G671S,NSP3_G489S,NSP4_T327I,Spike_N969K,Spike_H655Y,NS6_D6G,N_R203K,Spike_G142D,Spike_Q954H,Spike_H146K,N_P13L,Spike_N501Y,N_R32del,Spike_V213E,NS3_T223I,Spike_T19I,M_Q19E,Spike_N440K,NSP4_T492I,Spike_N460K,Spike_N679K,Spike_N764K,E_T11A,NSP6_G107del,Spike_Y505H,Spike_D796Y,N_G204R,Spike_T478K,N_S413R,M_A63T,NSP14_V83I,Spike_V445P,NSP13_R392C,NSP6_S106del,Spike_F490S,Spike_F486P…
hCoV-19/Guinea/CERFIG-38330/2023	EPI_ISL_17305645	2023-02-20	Africa / Guinea / Conakry	Human		Sentinel surveillance (ILI)	Male	66	Hospitalized		Original	Nasopharyngeal swab		XBB.1.5.58	GR	(NSP5_P132H,NSP3_G489S,NSP12_G671S,NSP13_R392C,NSP4_T327I,Spike_N969K,Spike_H655Y,NS6_D6G,N_R203K,Spike_G142D,Spike_Q954H,Spike_H146K,NS6_I18T,NS3_D27H,N_P13L,NS6_N47Y,N_R32del,NSP4_L438F,NS3_T223I,Spike_T19I,NSP14_I42V,Spike_P681H,NSP4_L264F,N_T271I,Spike_V83A,M_Q19E,NSP3_T24I,N_S33del,NSP1_S135R,NSP4_T492I,NSP13_S36P,Spike_N679K,N_E31del,NSP15_T112I,Spike_D796Y,N_G204R,N_S413R,NSP1_K47R,M_A63T,…
hCoV-19/Guinea/CERFIG-38342/2023	EPI_ISL_17305646	2023-02-22	Africa / Guinea / Conakry	Human		Sentinel surveillance (ILI)	Male	16	Hospitalized		Original	Nasopharyngeal swab		XBB.1.5.58	GRA	(NSP5_P132H,NSP12_G671S,NSP3_G489S,NSP4_T327I,Spike_S373P,Spike_N969K,Spike_H655Y,NS6_D6G,N_R203K,Spike_G142D,Spike_Q954H,Spike_H146K,N_P13L,Spike_N501Y,Spike_V213E,NS3_T223I,Spike_T19I,M_Q19E,Spike_N440K,NSP4_T492I,Spike_N460K,Spike_N679K,Spike_N764K,E_T11A,Spike_Y505H,NSP13_G54C,Spike_D796Y,N_G204R,Spike_T478K,N_S413R,M_A63T,NSP14_V83I,Spike_R346T,Spike_S371F,Spike_V445P,NSP13_R392C,Spike_K417N…
hCoV-19/Guinea/CERFIG-38345/2023	EPI_ISL_17305647	2023-03-22	Africa / Guinea / Conakry	Human		Sentinel surveillance (ILI)	Male	20	Hospitalized		Original	Nasopharyngeal swab		XBB.1.17.1	GRA	(NSP5_P132H,N_K373N,NSP12_G671S,NSP3_G489S,NSP4_T327I,Spike_S373P,Spike_N969K,Spike_H655Y,N_R203K,Spike_G142D,Spike_Q954H,N_P13L,Spike_T883I,Spike_N501Y,N_R32del,Spike_V213E,NS3_T223I,Spike_T19I,Spike_H146Q,M_Q19E,Spike_N440K,NSP4_T492I,Spike_N460K,Spike_N679K,Spike_N764K,E_T11A,NSP6_G107del,Spike_Y505H,NSP2_L314F,NSP2_L289F,Spike_D796Y,N_G204R,Spike_T478K,N_S413R,M_A63T,Spike_R346T,Spike_S371F,S…
hCoV-19/Guinea/CERFIG-38377/2023	EPI_ISL_17305648	2023-03-02	Africa / Guinea / Conakry	Human		Sentinel surveillance (ILI)	Male	29	Hospitalized		Original	Nasopharyngeal swab		XBB.1.5	GRA	(NSP5_P132H,NSP12_G671S,NSP3_G489S,NSP4_T327I,Spike_N969K,Spike_H655Y,N_R203K,Spike_G142D,Spike_Q954H,N_P13L,Spike_N501Y,N_R32del,Spike_V213E,NS3_T223I,Spike_T19I,Spike_H146Q,M_Q19E,Spike_N440K,NSP4_T492I,Spike_N460K,Spike_N679K,E_T11A,NSP6_G107del,Spike_Y505H,Spike_D796Y,N_G204R,Spike_T478K,N_S413R,M_A63T,Spike_V445P,NSP13_R392C,NSP6_S106del,Spike_F490S,Spike_F486P,NSP4_L438F,NSP14_I42V,NSP4_L26…
hCoV-19/Guinea/CERFIG-38385/2023	EPI_ISL_17305649	2023-03-06	Africa / Guinea / Conakry	Human		Sentinel surveillance (ILI)	Female	55	Hospitalized		Original	Nasopharyngeal swab		XBB.1.5	GRA	(NSP5_P132H,NSP12_G671S,NSP3_G489S,NSP4_T327I,Spike_S373P,Spike_N969K,Spike_H655Y,N_R203K,Spike_G142D,Spike_Q954H,N_P13L,Spike_N501Y,N_R32del,Spike_V213E,NS3_T223I,Spike_T19I,Spike_H146Q,M_Q19E,Spike_N440K,NSP4_T492I,Spike_N460K,Spike_N679K,Spike_N764K,E_T11A,NSP6_G107del,Spike_Y505H,Spike_D796Y,N_G204R,Spike_T478K,N_S413R,M_A63T,Spike_R346T,Spike_S371F,Spike_V445P,NSP13_R392C,Spike_L368I,Spike_T…
hCoV-19/Guinea/CERFIG-38367/2023	EPI_ISL_17418803	2023-03-01	Africa / Guinea / Conakry	Human		Sentinel surveillance (ILI)	Female	unknown	Hospitalized		Original	Nasopharyngeal swab		XBB.1	GRA	(NSP5_P132H,NSP12_G671S,NSP3_G489S,NSP4_T327I,Spike_S373P,Spike_N969K,Spike_H655Y,N_R203K,Spike_G142D,Spike_Q954H,N_P13L,Spike_N501Y,N_R32del,Spike_V213E,NS3_T223I,Spike_T19I,Spike_H146Q,M_Q19E,Spike_N440K,NSP4_T492I,Spike_N460K,Spike_N679K,Spike_N764K,E_T11A,NSP6_G107del,Spike_Y505H,Spike_D796Y,N_G204R,Spike_T478K,N_S413R,M_A63T,Spike_R346T,Spike_S371F,NSP1_M85del,Spike_V445P,NSP13_R392C,Spike_K…
hCoV-19/Guinea/CERFIG-38368/2023	EPI_ISL_17418804	2023-03-01	Africa / Guinea / Conakry	Human		Sentinel surveillance (ILI)	Female	unknown	Hospitalized		Original	Nasopharyngeal swab		XBB.1.5.58	GRA	(NSP5_P132H,NSP12_G671S,NSP3_G489S,NSP4_T327I,Spike_S373P,Spike_N969K,Spike_H655Y,NS6_D6G,N_R203K,NSP13_N388S,Spike_G142D,Spike_Q954H,Spike_H146K,N_P13L,Spike_N501Y,N_R32del,Spike_V213E,NS3_T223I,Spike_T19I,M_Q19E,Spike_N440K,NSP4_T492I,NSP3_I385V,Spike_N460K,Spike_N679K,Spike_N764K,E_T11A,Spike_Y505H,Spike_E554K,Spike_D796Y,N_G204R,Spike_T478K,N_S413R,M_A63T,NSP14_V83I,Spike_R346T,Spike_S371F,Sp…
hCoV-19/Guinea/CERFIG-38396/2023	EPI_ISL_17418951	2023-03-09	Africa / Guinea / Conakry	Human		Sentinel surveillance (ILI)	Male	13	Hospitalized		Original	Nasopharyngeal swab		XBB.1.5.58	GRA	(NSP3_S1197R,NSP5_P132H,Spike_S256L,NSP12_G671S,NSP3_G489S,NSP4_T327I,Spike_N969K,Spike_H655Y,NS6_D6G,N_R203K,Spike_G142D,Spike_Q954H,Spike_H146K,N_P13L,Spike_N501Y,N_R32del,NS3_T223I,Spike_T19I,M_Q19E,Spike_N440K,NSP4_T492I,Spike_N460K,Spike_N679K,Spike_N764K,NSP6_G107del,Spike_Y505H,Spike_D796Y,N_G204R,Spike_T478K,N_S413R,NSP6_L260F,M_A63T,NSP14_V83I,NSP1_M85del,Spike_V445P,NSP13_R392C,NSP6_S10…
hCoV-19/Guinea/CERFIG-38402/2023	EPI_ISL_17418952	2023-03-14	Africa / Guinea / Conakry	Human		Sentinel surveillance (ILI)	Male	13	Hospitalized		Original	Nasopharyngeal swab		XBB.1.5.58	GRA	(NSP5_P132H,NSP3_D1276N,NSP2_L462F,NSP12_G671S,NSP3_G489S,NSP4_T327I,Spike_N969K,Spike_H655Y,NS6_D6G,N_R203K,Spike_G142D,Spike_Q954H,Spike_H146K,N_P13L,Spike_N501Y,N_R32del,Spike_V213E,NS3_T223I,Spike_T19I,NSP2_S138L,M_Q19E,Spike_N440K,NSP4_T492I,Spike_N460K,Spike_N679K,Spike_N764K,E_T11A,NSP6_G107del,Spike_Y505H,Spike_D796Y,N_G204R,Spike_T478K,N_S413R,M_A63T,NSP14_V83I,Spike_R346T,Spike_V445P,NS…
hCoV-19/Guinea/CERFIG-38410/2023	EPI_ISL_17418953	2023-03-16	Africa / Guinea / Conakry	Human		Sentinel surveillance (ILI)	Female	31	Hospitalized		Original	Nasopharyngeal swab		XBB.1.5.58	GRA	(NSP5_P132H,NSP12_G671S,NSP3_G489S,NSP4_T327I,Spike_N969K,Spike_H655Y,NS6_D6G,N_R203K,NSP13_N388S,Spike_G142D,Spike_Q954H,Spike_H146K,N_P13L,Spike_N501Y,N_R32del,Spike_V213E,NS3_T223I,Spike_T19I,M_Q19E,Spike_N440K,NSP3_I385V,NSP4_T492I,Spike_N460K,Spike_N679K,Spike_N764K,E_T11A,NSP6_G107del,Spike_Y505H,Spike_E554K,Spike_D796Y,N_G204R,Spike_T478K,N_S413R,M_A63T,NSP14_V83I,Spike_R346T,Spike_V445P,N…
hCoV-19/Guinea/CERFIG-38411/2023	EPI_ISL_17418954	2023-03-16	Africa / Guinea / Conakry	Human		Sentinel surveillance (ILI)	Male	40	Hospitalized		Original	Nasopharyngeal swab		XBB.1.5.58	GRA	(NSP5_P132H,NSP12_G671S,NSP3_G489S,NSP4_T327I,Spike_S373P,Spike_N969K,Spike_H655Y,NS6_D6G,N_R203K,Spike_G142D,NS3_L53F,Spike_Q954H,Spike_H146K,N_P13L,Spike_N501Y,N_R32del,Spike_V213E,NS3_T223I,Spike_T19I,M_Q19E,Spike_N440K,NSP4_T492I,Spike_N460K,Spike_N679K,Spike_N764K,E_T11A,Spike_Y505H,Spike_D796Y,N_G204R,Spike_T478K,N_S413R,M_A63T,NSP14_V83I,Spike_R346T,Spike_S371F,Spike_V445P,NSP13_R392C,Spik…
hCoV-19/Guinea/CERFIG-38412/2023	EPI_ISL_17418955	2023-03-16	Africa / Guinea / Conakry	Human		Sentinel surveillance (ILI)	Male	14	Hospitalized		Original	Nasopharyngeal swab		XBB.1.5.58	GRA	(NSP5_P132H,NSP12_G671S,NSP3_G489S,NSP4_T327I,Spike_S373P,Spike_N969K,Spike_H655Y,NS6_D6G,N_R203K,Spike_G142D,Spike_Q954H,Spike_H146K,N_P13L,Spike_N501Y,N_R32del,Spike_V213E,NS3_T223I,Spike_T19I,M_Q19E,Spike_N440K,NSP4_T492I,NSP3_I385V,Spike_N460K,Spike_N679K,Spike_N764K,E_T11A,NSP6_G107del,Spike_Y505H,Spike_E554K,N_G34del,Spike_D796Y,N_G204R,Spike_T478K,N_S413R,M_A63T,NSP14_V83I,Spike_R346T,Spik…
hCoV-19/Guinea/CERFIG-38417/2023	EPI_ISL_17418956	2023-03-17	Africa / Guinea / Conakry	Human		Sentinel surveillance (ILI)	Male	32	Hospitalized		Original	Nasopharyngeal swab		XBB.1.5.58	GRA	(NSP5_P132H,NSP12_G671S,NSP3_G489S,NSP4_T327I,Spike_S373P,Spike_N969K,Spike_H655Y,NS6_D6G,N_R203K,Spike_G142D,Spike_Q954H,Spike_H146K,N_P13L,Spike_N501Y,N_R32del,Spike_V213E,NS3_T223I,Spike_T19I,M_Q19E,Spike_N440K,NSP3_I385V,NSP4_T492I,Spike_N460K,Spike_N679K,Spike_N764K,E_T11A,NSP6_G107del,Spike_Y505H,Spike_D796Y,N_G204R,Spike_T478K,N_S413R,M_A63T,NSP14_V83I,NSP15_V172I,Spike_R346T,Spike_S371F,N…
hCoV-19/Guinea/CERFIG-38428/2023	EPI_ISL_17418957	2023-03-21	Africa / Guinea / Conakry	Human		Sentinel surveillance (ILI)	Female	57	Hospitalized		Original	Nasopharyngeal swab		XBB.1.5.58	GRA	(NSP5_P132H,NSP12_G671S,NSP3_G489S,NSP4_T327I,Spike_S373P,Spike_N969K,Spike_H655Y,NS6_D6G,N_R203K,Spike_G142D,Spike_Q954H,Spike_H146K,N_P13L,Spike_N501Y,N_R32del,Spike_V213E,NS3_T223I,Spike_T19I,Spike_G485S,M_Q19E,Spike_N440K,NSP4_T492I,Spike_N460K,Spike_N679K,Spike_N764K,E_T11A,NSP6_G107del,Spike_Y505H,Spike_D796Y,N_G204R,Spike_T478K,N_S413R,M_A63T,NSP14_V83I,Spike_R346T,Spike_S371F,Spike_V445P,…
hCoV-19/Guinea/CERFIG-38436/2023	EPI_ISL_17418958	2023-03-22	Africa / Guinea / Conakry	Human		Sentinel surveillance (ILI)	Male	38	Hospitalized		Original	Nasopharyngeal swab		XBB.1.5	GRA	(NSP5_P132H,NSP12_G671S,NSP3_G489S,NSP4_T327I,Spike_N969K,Spike_H655Y,N_R203K,Spike_G142D,Spike_Q954H,N_P13L,Spike_N501Y,Spike_V213E,NS3_T223I,Spike_T19I,Spike_H146Q,M_Q19E,Spike_N440K,NSP4_T492I,Spike_N460K,Spike_N679K,Spike_N764K,E_T11A,Spike_Y505H,Spike_D796Y,N_G204R,Spike_T478K,N_S413R,M_A63T,Spike_R346T,Spike_V445P,NSP13_R392C,Spike_F490S,Spike_F486P,Spike_G339H,NSP4_L438F,NSP14_I42V,Spike_P…
hCoV-19/Guinea/CERFIG-38438/2023	EPI_ISL_17418959	2023-03-22	Africa / Guinea / Conakry	Human		Sentinel surveillance (ILI)	Male	65	Hospitalized		Original	Nasopharyngeal swab		XBB.1.5.58	GRA	(NSP5_P132H,NSP12_G671S,NSP3_G489S,NSP4_T327I,Spike_S373P,Spike_N969K,Spike_H655Y,NS6_D6G,N_R203K,Spike_G142D,Spike_Q954H,Spike_H146K,N_P13L,Spike_N501Y,N_R32del,Spike_V213E,NS3_T223I,Spike_T19I,M_Q19E,Spike_N440K,NSP4_T492I,Spike_N460K,Spike_N679K,Spike_N764K,E_T11A,Spike_Y505H,Spike_D796Y,N_G204R,Spike_T478K,N_S413R,M_A63T,NSP14_V83I,Spike_R346T,Spike_P521S,Spike_S371F,Spike_V445P,NSP13_R392C,S…
hCoV-19/Guinea/CERFIG-38439/2023	EPI_ISL_17418960	2023-03-22	Africa / Guinea / Conakry	Human		Sentinel surveillance (ILI)	Female	35	Hospitalized		Original	Nasopharyngeal swab		XBB.1.5.58	GRA	(NSP5_P132H,NSP12_G671S,NSP3_G489S,NSP4_T327I,Spike_S373P,Spike_N969K,Spike_H655Y,NS6_D6G,N_R203K,Spike_G142D,Spike_Q954H,Spike_H146K,N_P13L,Spike_N501Y,N_R32del,Spike_V213E,NS3_T223I,Spike_T19I,Spike_G485S,M_Q19E,Spike_N440K,NSP4_T492I,Spike_N460K,Spike_N679K,Spike_N764K,E_T11A,NSP3_A1431V,Spike_Y505H,Spike_D796Y,N_G204R,Spike_T478K,N_S413R,M_A63T,NSP14_V83I,Spike_R346T,Spike_S371F,Spike_V445P,N…
hCoV-19/Guinea/CERFIG-38444/2023	EPI_ISL_17418961	2023-03-27	Africa / Guinea / Conakry	Human		Sentinel surveillance (ILI)	Male	36	Hospitalized		Original	Nasopharyngeal swab		XBB.1	GRA	(NSP5_P132H,NSP3_G489S,NSP12_G671S,NSP13_R392C,NSP4_T327I,NSP6_S106del,Spike_N969K,Spike_H655Y,N_R203K,Spike_G142D,Spike_Q954H,N_P13L,N_R32del,NSP4_L438F,NS3_T223I,NSP3_I896T,Spike_T19I,NSP14_I42V,Spike_P681H,NSP4_L264F,Spike_Y144del,Spike_H146Q,Spike_V83A,M_Q19E,NSP3_T24I,N_S33del,NSP1_S135R,NSP4_T492I,NSP12_K621R,N_Q239H,NSP13_S36P,Spike_N679K,Spike_N764K,NSP6_G107del,N_E31del,NSP15_T112I,NSP6_…
hCoV-19/Guinea/CERFIG-38445/2023	EPI_ISL_17418962	2023-03-27	Africa / Guinea / Conakry	Human		Sentinel surveillance (ILI)	Male	39	Hospitalized		Original	Nasopharyngeal swab		XBB.1.17.1	GRA	(NSP5_P132H,NSP12_G671S,NSP3_G489S,NSP4_T327I,Spike_S373P,Spike_N969K,Spike_H655Y,N_R203K,Spike_G142D,Spike_Q954H,N_P13L,Spike_N501Y,Spike_V213E,NS3_T223I,Spike_T19I,Spike_H146Q,M_Q19E,Spike_N440K,NSP4_T492I,Spike_N460K,Spike_N679K,Spike_N764K,E_T11A,Spike_Y505H,NSP2_L289F,Spike_D796Y,N_G204R,Spike_T478K,N_S413R,M_A63T,Spike_R346T,Spike_S371F,Spike_V445P,NSP13_R392C,Spike_K417N,Spike_L368I,Spike_…
hCoV-19/Guinea/CERFIG-38452/2023	EPI_ISL_17418963	2023-03-29	Africa / Guinea / Conakry	Human		Sentinel surveillance (ILI)	Female	08 months	Hospitalized		Original	Nasopharyngeal swab		XBB.1.5.58	GRA	(NSP3_D117G,NSP5_P132H,N_A208V,NSP12_G671S,NSP3_G489S,NSP4_T327I,Spike_S373P,Spike_N969K,Spike_H655Y,NS6_D6G,N_R203K,Spike_G142D,Spike_Q954H,Spike_H146K,N_P13L,Spike_N501Y,N_R32del,Spike_V213E,NS3_T223I,Spike_T19I,Spike_L179del,M_Q19E,Spike_N440K,NSP4_T492I,Spike_N460K,Spike_F456L,Spike_N679K,Spike_N764K,E_T11A,NSP6_G107del,Spike_Y505H,Spike_D796Y,N_G204R,Spike_T478K,Spike_Q183del,N_S413R,Spike_E…
hCoV-19/Guinea/CERFIG-38453/2023	EPI_ISL_17418964	2023-03-29	Africa / Guinea / Conakry	Human		Sentinel surveillance (ILI)	Female	29	Hospitalized		Original	Nasopharyngeal swab		XBB.1.5.58	GRA	(NSP3_D117G,NSP5_P132H,N_A208V,NSP12_G671S,NSP3_G489S,NSP4_T327I,Spike_S373P,Spike_N969K,Spike_H655Y,NS6_D6G,N_R203K,Spike_G142D,Spike_Q954H,Spike_H146K,N_P13L,Spike_N501Y,N_R32del,Spike_V213E,NS3_T223I,Spike_T19I,Spike_L179del,M_Q19E,Spike_N440K,NSP4_T492I,Spike_N460K,Spike_F456L,Spike_N679K,Spike_N764K,E_T11A,Spike_Y505H,Spike_D796Y,N_G204R,Spike_T478K,Spike_Q183del,N_S413R,Spike_E180del,M_A63T…
hCoV-19/Guinea/CERFIG-38454/2023	EPI_ISL_17418965	2023-03-29	Africa / Guinea / Conakry	Human		Sentinel surveillance (ILI)	Male	28	Hospitalized		Original	Nasopharyngeal swab		XBB.1.5.58	GRA	(NSP5_P132H,NSP12_G671S,NSP3_G489S,NSP4_T327I,Spike_S373P,Spike_N969K,Spike_H655Y,NS6_D6G,N_R203K,Spike_G142D,Spike_Q954H,Spike_H146K,N_P13L,Spike_N501Y,N_R32del,Spike_V213E,NS3_T223I,Spike_T19I,M_Q19E,Spike_N440K,NSP4_T492I,Spike_N460K,Spike_N679K,Spike_N764K,E_T11A,Spike_Y505H,Spike_D796Y,N_G204R,Spike_T478K,N_S413R,M_A63T,NSP14_V83I,Spike_R346T,Spike_S371F,Spike_V445P,NSP2_A411T,NSP13_R392C,Sp…
hCoV-19/Guinea/CERFIG-15150/2021	EPI_ISL_1760615	2021	Africa / Guinea / Conakry	Human		Sentinel surveillance	Male	52	Hospitalized		Original	Nasopharyngeal swab	Patient infected in community	A.21	S	(Spike_D614N,NSP14_D48N,NS3_A99S,NSP16_Q238H,Spike_R190S,NS3_G224C,N_S202N,NS8_L84S,Spike_L452R,NSP3_T1063I,NSP6_V149F)
hCoV-19/Guinea/CERFIG-14024/2021	EPI_ISL_1760616	2021	Africa / Guinea / Conakry	Human		Sentinel surveillance	Female	21	Hospitalized		Original	Nasopharyngeal swab	Patient infected in community	B.1.1.7	GRY	(Spike_H69del,NS8_Q27stop,NSP3_T183I,Spike_T716I,NSP6_S106del,N_R203K,Spike_A570D,NSP4_T109M,Spike_N501Y,NSP3_I1412T,NS8_R52I,Spike_P681H,Spike_Y144del,NSP6_G107del,NSP3_A890D,Spike_D1118H,NSP6_F108del,NS8_Y73C,N_G204R,Spike_V70del,NSP12_P323L,Spike_D614G,N_D3L,Spike_S982A,N_S235F)
hCoV-19/Guinea/CERFIG-21624/2021	EPI_ISL_1760617	2021	Africa / Guinea / Conakry	Human		Sentinel surveillance	Male	28	Hospitalized		Original	Nasopharyngeal swab	Patient infected in community	R.1	GR	(Spike_G769V,Spike_T22N,NSP14_P412H,Spike_E484K,N_R203K,NSP3_K839R,N_G204R,NS3_T175I,M_F28L,Spike_S939F,Spike_W152L,N_S187L,NSP12_P323L,NSP13_G439R,Spike_D614G,N_Q418H)
hCoV-19/Guinea/CERFIG-21645/2021	EPI_ISL_1760618	2021	Africa / Guinea / Conakry	Human		Sentinel surveillance	Female	65	Hospitalized		Original	Nasopharyngeal swab	Patient infected in community	B.1.629	GH	(N_A218V,NSP15_P23S,N_Q70R,NS3_S216P,NSP8_T123I,Spike_G142D,NSP2_P129L,NSP3_T504P,N_S187L,Spike_P681H,Spike_K182R,NSP6_M52I,M_I82S,NS3_T14I,NS3_Q57H,Spike_D796Y,Spike_T478K,NSP3_T820I,NSP2_R4C,NSP12_P323L,Spike_D614G,Spike_L452R,Spike_C1235F)
hCoV-19/Guinea/CERFIG-21708/2021	EPI_ISL_1760619	2021	Africa / Guinea / Conakry	Human		Sentinel surveillance	Male	51	Hospitalized		Original	Nasopharyngeal swab	Patient infected in community	B.1.1.7	GRY	(Spike_H69del,NS8_Q27stop,NSP3_T183I,Spike_T716I,NSP6_S106del,N_R203K,Spike_A570D,NSP4_T109M,Spike_N501Y,NSP3_I1412T,NS8_R52I,Spike_P681H,Spike_Y144del,NSP6_G107del,NSP3_A890D,Spike_D1118H,NSP6_F108del,NS8_Y73C,N_G204R,Spike_V70del,NSP15_V22L,NSP12_P323L,Spike_D614G,N_D3L,Spike_S982A,N_S235F)
hCoV-19/Guinea/CERFIG-21602/2021	EPI_ISL_1760620	2021	Africa / Guinea / Conakry	Human		Sentinel surveillance	Female	23	Hospitalized		Original	Nasopharyngeal swab	Patient infected in community	B.1.1.318	GR	(NSP16_K182N,Spike_T95I,NSP4_R55H,NSP3_A1311V,NSP12_A585V,NSP6_S106del,Spike_E484K,N_R203K,NSP3_K1693N,NSP4_A128V,NS8_E106stop,Spike_P681H,Spike_Y144del,Spike_P9L,NSP4_T173I,Spike_D796H,NS3_P258L,M_I82T,NSP6_G107del,NS8_F3Y,NSP5_T21I,N_R209del,NSP6_F108del,NSP12_T604A,NSP4_A446V,N_A208G,N_G204R,NSP15_V320M,NSP12_P323L,Spike_D614G,NSP3_E378V)
hCoV-19/Guinea/CERFIG-21468/2021	EPI_ISL_1760621	2021	Africa / Guinea / Conakry	Human		Sentinel surveillance	Male	53	Hospitalized		Original	Nasopharyngeal swab	Patient infected in community	B.1.629	GH	(N_A218V,N_Q70R,NS3_S216P,NSP8_T123I,Spike_G142D,NSP2_P129L,NSP3_T504P,N_S187L,Spike_P681H,Spike_K182R,NSP6_M52I,M_I82S,NS3_T14I,NS3_Q57H,Spike_D796Y,Spike_T478K,NSP3_T820I,NSP2_R4C,NSP12_P323L,Spike_D614G,NS7b_M1I,Spike_L452R,Spike_C1235F)
hCoV-19/Guinea/CERFIG-21465/2021	EPI_ISL_1760622	2021	Africa / Guinea / Conakry	Human		Sentinel surveillance	Male	53	Hospitalized		Original	Nasopharyngeal swab	Patient infected in community	B.1.525	G	(Spike_H69del,NSP12_P323F,M_I82T,Spike_A67V,N_A12G,NSP3_T1189I,NSP6_G107del,E_L21F,NSP3_K1771R,NSP6_S106del,Spike_E484K,N_T205I,NSP6_F108del,NSP10_L138I,Spike_Q52R,Spike_V70del,Spike_D614G,Spike_Y144del,Spike_F888L,NSP13_T214I,NSP3_P402S,Spike_G1124V)
hCoV-19/Guinea/CERFIG-21399/2021	EPI_ISL_1760623	2021	Africa / Guinea / Conakry	Human		Sentinel surveillance	Male	40	Hospitalized		Original	Nasopharyngeal swab	Patient infected in community	B.1.1.7	GRY	(Spike_H69del,NS8_Q27stop,NSP3_T183I,NS3_H78Y,Spike_T716I,NSP6_S106del,N_R203K,Spike_A570D,NSP4_T109M,Spike_N501Y,NSP3_I1412T,NS8_R52I,Spike_P681H,Spike_Y144del,NSP6_G107del,NSP3_A890D,Spike_D1118H,NSP6_F108del,NS8_Y73C,N_G204R,Spike_V70del,NSP4_V294A,NSP12_P323L,Spike_D614G,N_D3L,Spike_S982A,N_S235F)
hCoV-19/Guinea/CERFIG-21371/2021	EPI_ISL_1760624	2021	Africa / Guinea / Conakry	Human		Sentinel surveillance	Female	30	Hospitalized		Original	Nasopharyngeal swab	Patient infected in community	B.1.629	GH	(N_A218V,NSP6_M52I,M_I82S,N_Q70R,NS3_S216P,NSP8_T123I,NS3_T14I,Spike_G142D,NSP2_P129L,NS3_Q57H,Spike_D796Y,Spike_T478K,NSP3_T820I,NSP3_T504P,N_S187L,NSP2_R4C,NSP12_P323L,Spike_P681H,Spike_D614G,Spike_L452R,Spike_C1235F)
hCoV-19/Guinea/CERFIG-21294/2021	EPI_ISL_1760625	2021	Africa / Guinea / Conakry	Human		Sentinel surveillance	Male	44	Hospitalized		Original	Nasopharyngeal swab	Patient infected in community	B.1.525	G	(Spike_H69del,NSP12_P323F,M_I82T,Spike_A67V,NSP3_T1189I,NSP6_G107del,E_L21F,NSP6_S106del,Spike_E484K,NS3_P267L,N_T205I,NSP6_F108del,Spike_Q52R,NSP3_P992S,NSP12_M463I,Spike_V70del,N_A12V,Spike_D614G,Spike_Y144del,Spike_F888L,Spike_Q677H)
hCoV-19/Guinea/CERFIG-21324/2021	EPI_ISL_1760626	2021	Africa / Guinea / Conakry	Human		Sentinel surveillance	Male	45	Hospitalized		Original	Nasopharyngeal swab	Patient infected in community	B.1.1.7	GRY	(Spike_H69del,NS8_Q27stop,NSP3_T183I,Spike_T716I,NSP6_S106del,NSP14_I397V,N_R203K,Spike_A570D,NSP4_T109M,Spike_N501Y,NSP3_I1412T,NS8_R52I,Spike_P681H,Spike_Y144del,NSP6_G107del,NSP3_A890D,Spike_D1118H,NSP6_F108del,NS8_Y73C,N_G204R,Spike_V70del,NSP2_K636N,NSP12_P323L,Spike_D614G,N_D3L,Spike_S982A,N_S235F)
hCoV-19/Guinea/CERFIG-21114/2021	EPI_ISL_1760627	2021	Africa / Guinea / Conakry	Human		Sentinel surveillance	Female	50	Hospitalized		Original	Nasopharyngeal swab	Patient infected in community	B.1.1.7	GRY	(Spike_H69del,NS8_Q27stop,NSP3_T183I,Spike_T716I,NSP6_S106del,N_R203K,Spike_A570D,NSP4_A457V,NSP4_T109M,Spike_N501Y,NSP3_I1412T,NS8_R52I,Spike_E1092Z,Spike_P681H,Spike_Y144del,M_T127I,NSP6_G107del,NSP3_A890D,Spike_D1118H,NSP6_F108del,NS8_Y73C,N_G204R,Spike_V70del,NSP12_P323L,Spike_D614G,N_D3L,Spike_S982A,N_S235F)
hCoV-19/Guinea/CERFIG-21195/2021	EPI_ISL_1760628	2021	Africa / Guinea / Conakry	Human		Sentinel surveillance	Female	28	Hospitalized		Original	Nasopharyngeal swab	Patient infected in community	R.1	GR	(Spike_G769V,Spike_T95N,NSP14_P412H,Spike_E484K,N_R203K,NSP12_D260E,N_G204R,M_F28L,N_S21P,Spike_W152L,N_S187L,NSP12_P323L,NSP13_G439R,Spike_D614G,N_Q418H)
hCoV-19/Guinea/CERFIG-21083/2021	EPI_ISL_1760629	2021	Africa / Guinea / Conakry	Human		Sentinel surveillance	Male	35	Hospitalized		Original	Nasopharyngeal swab	Patient infected in community	R.1	GR	(Spike_G769V,NSP14_P412H,Spike_E484K,N_R203K,NS3_H93Y,N_G204R,M_F28L,Spike_W152L,N_S187L,NSP12_P323L,NSP13_G439R,Spike_D614G,N_Q418H,NSP3_L425P)
hCoV-19/Guinea/CERFIG-20825/2021	EPI_ISL_1760630	2021	Africa / Guinea / Conakry	Human		Sentinel surveillance	Male	23	Hospitalized		Original	Nasopharyngeal swab	Patient infected in community	R.1	GR	(Spike_G769V,NSP3_C1342Y,NSP14_P412H,Spike_E484K,N_R203K,N_G204R,NS3_T175I,M_F28L,Spike_W152L,N_S187L,NSP12_P323L,NSP13_G439R,Spike_D614G,N_Q418H)
hCoV-19/Guinea/CERFIG-20908/2021	EPI_ISL_1760631	2021	Africa / Guinea / Conakry	Human		Sentinel surveillance	Male	33	Hospitalized		Original	Nasopharyngeal swab	Patient infected in community	B.1.629	GH	(N_A218V,N_Q70R,NS3_S216P,NSP8_T123I,Spike_G142D,NSP2_P129L,NS6_Q56L,NSP3_T504P,N_S187L,NSP13_P172S,Spike_P681H,Spike_K182R,NSP6_M52I,M_I82S,NSP7_L56F,NS3_T14I,NS3_Q57H,Spike_D796Y,Spike_T478K,NSP3_T820I,NSP2_R4C,NSP12_P323L,Spike_D614G,Spike_L452R,Spike_C1235F)
hCoV-19/Guinea/CERFIG-20728/2021	EPI_ISL_1760632	2021	Africa / Guinea / Conakry	Human		Sentinel surveillance	Male	35	Hospitalized		Original	Nasopharyngeal swab	Patient infected in community	B.1.1.7	GRY	(Spike_H69del,NS8_Q27stop,NSP3_T183I,Spike_T716I,NSP6_S106del,N_R203K,Spike_A570D,NSP4_T109M,Spike_N501Y,NSP3_I1412T,NS8_R52I,Spike_P681H,Spike_Y144del,NS7a_H47N,NSP6_G107del,NSP3_A890D,Spike_D1118H,NSP6_F108del,NS8_Y73C,N_G204R,Spike_V70del,N_A182S,NSP12_P323L,Spike_D614G,N_D3L,Spike_S982A,N_S235F)
hCoV-19/Guinea/CERFIG-20789/2021	EPI_ISL_1760633	2021	Africa / Guinea / Conakry	Human		Sentinel surveillance	Female	52	Hospitalized		Original	Nasopharyngeal swab	Patient infected in community	B.1.1.7	GRY	(Spike_H69del,NS8_Q27stop,NSP3_T183I,Spike_T716I,NSP6_S106del,N_R203K,Spike_A570D,NSP4_T109M,Spike_N501Y,NSP3_I1412T,NS8_R52I,Spike_P681H,Spike_Y144del,NSP6_G107del,NSP3_A890D,Spike_D1118H,NSP6_F108del,NS8_Y73C,N_G204R,Spike_V70del,NSP12_P323L,Spike_D614G,N_D3L,Spike_S982A,N_S235F)
hCoV-19/Guinea/CERFIG-20619/2021	EPI_ISL_1760634	2021	Africa / Guinea / Conakry	Human		Sentinel surveillance	Male	60	Hospitalized		Original	Nasopharyngeal swab	Patient infected in community	B.1.1.7	GRY	(Spike_H69del,NS8_Q27stop,NSP3_T183I,Spike_T716I,NSP6_S106del,N_R203K,Spike_A570D,NSP4_T109M,Spike_N501Y,NSP3_I1412T,NS8_R52I,Spike_P681H,Spike_Y144del,NSP6_G107del,NSP3_A890D,NSP14_D211Y,Spike_D1118H,NSP6_F108del,NS8_Y73C,N_G204R,NSP12_L638F,Spike_V70del,NSP12_P323L,Spike_D614G,N_D3L,Spike_S982A,N_S235F)
hCoV-19/Guinea/CERFIG-20479/2021	EPI_ISL_1760635	2021	Africa / Guinea / Conakry	Human		Sentinel surveillance	Male	26	Hospitalized		Original	Nasopharyngeal swab	Patient infected in community	B.1.525	G	(Spike_H69del,NSP12_P323F,M_I82T,Spike_A67V,N_A12G,NSP3_T1189I,NSP6_G107del,E_L21F,NSP6_S106del,Spike_E484K,N_T205I,NSP6_F108del,Spike_Q52R,Spike_V70del,Spike_D614G,Spike_Y144del,Spike_F888L,Spike_Q677H)
hCoV-19/Guinea/CERFIG-20533/2021	EPI_ISL_1760636	2021	Africa / Guinea / Conakry	Human		Sentinel surveillance	Male	42	Hospitalized		Original	Nasopharyngeal swab	Patient infected in community	B.1.629	GH	(N_A218V,NSP6_M52I,M_I82S,N_Q70R,NS3_S216P,NSP8_T123I,NS3_T14I,Spike_G142D,NSP2_P129L,NS3_Q57H,Spike_D796Y,Spike_T478K,NSP3_T820I,NSP3_T504P,N_S187L,NSP2_R4C,NSP12_P323L,Spike_P681H,Spike_D614G,Spike_K182R,Spike_L452R,Spike_C1235F)
hCoV-19/Guinea/CERFIG-20478/2021	EPI_ISL_1760637	2021	Africa / Guinea / Conakry	Human		Sentinel surveillance	Male	70	Hospitalized		Original	Nasopharyngeal swab	Patient infected in community	B.1.525	G	(Spike_H69del,NS3_L15F,NSP12_P323F,M_I82T,N_P142S,Spike_A67V,N_A12G,NSP3_T1189I,NSP6_G107del,E_L21F,NSP6_S106del,Spike_E484K,N_T205I,NSP6_F108del,Spike_Q52R,NS8_D63Y,Spike_V70del,Spike_D614G,Spike_Y144del,Spike_F888L,Spike_Q677H)
hCoV-19/Guinea/CERFIG-20529/2021	EPI_ISL_1760638	2021	Africa / Guinea / Conakry	Human		Sentinel surveillance	Male	60	Hospitalized		Original	Nasopharyngeal swab	Patient infected in community	B.1.629	GH	(N_A218V,NSP6_M52I,M_I82S,N_Q70R,NS3_S216P,NSP8_T123I,NS3_T14I,Spike_G142D,NSP2_P129L,NS3_Q57H,Spike_D796Y,Spike_T478K,NSP3_T820I,NSP3_T504P,N_S187L,NSP2_R4C,NSP12_P323L,Spike_P681H,Spike_D614G,Spike_K182R,Spike_L452R,Spike_C1235F)
hCoV-19/Guinea/CERFIG-20334/2021	EPI_ISL_1760639	2021	Africa / Guinea / Conakry	Human		Sentinel surveillance	Female	89	Hospitalized		Original	Nasopharyngeal swab	Patient infected in community	R.1	GR	(Spike_G769V,Spike_D215G,NSP14_P412H,Spike_E484K,N_R203K,N_D144Y,NSP2_Y189C,NSP6_V190F,N_G204R,NSP12_M124I,M_F28L,Spike_W152L,N_S187L,NSP4_I494V,NSP15_P270S,NSP12_P323L,NSP13_G439R,Spike_D614G,Spike_Y144del,N_Q418H)
hCoV-19/Guinea/CERFIG-20279/2021	EPI_ISL_1760640	2021	Africa / Guinea / Conakry	Human		Sentinel surveillance	Male	22	Hospitalized		Original	Nasopharyngeal swab	Patient infected in community	B.1.1.7	GRY	(Spike_H69del,NS8_Q27stop,NSP12_Q875R,NSP3_T183I,Spike_T716I,NSP6_S106del,N_R203K,Spike_A570D,NSP4_T109M,Spike_N501Y,NSP3_I1412T,NS8_R52I,Spike_P681H,Spike_Y144del,NSP6_G107del,NSP3_A890D,Spike_D1118H,NSP6_F108del,NS8_Y73C,N_G204R,Spike_V70del,NSP12_P323L,Spike_D614G,N_D3L,Spike_S982A,N_S235F)
hCoV-19/Guinea/CERFIG-20290/2021	EPI_ISL_1760641	2021	Africa / Guinea / Conakry	Human		Sentinel surveillance	Male	69	Hospitalized		Original	Nasopharyngeal swab	Patient infected in community	B.1.1.7	GRY	(Spike_H69del,NS8_Q27stop,NSP3_T183I,Spike_T716I,NSP6_S106del,N_R203K,Spike_A570D,NSP4_T109M,Spike_N501Y,NSP3_I1412T,NS8_R52I,Spike_P681H,Spike_Y144del,NSP6_G107del,NSP3_A890D,Spike_D1118H,NSP6_F108del,NS8_Y73C,N_G204R,Spike_V70del,N_A182S,NSP12_P323L,Spike_D614G,N_D3L,Spike_S982A,N_S235F)
hCoV-19/Guinea/CERFIG-20117/2021	EPI_ISL_1760642	2021	Africa / Guinea / Conakry	Human		Sentinel surveillance	Male	62	Hospitalized		Original	Nasopharyngeal swab	Patient infected in community	B.1.1.7	GRY	(Spike_H69del,NS8_Q27stop,NSP3_T183I,NSP15_L298V,Spike_T716I,NSP6_S106del,N_R203K,Spike_A570D,NS3_W131C,Spike_N501Y,NSP3_I1412T,NS8_R52I,Spike_P681H,Spike_Y144del,NSP6_G107del,NSP3_A890D,Spike_D1118H,NSP6_F108del,NS8_Y73C,N_G204R,Spike_V70del,NSP12_P323L,Spike_D614G,N_D3L,Spike_S982A,N_S235F)
hCoV-19/Guinea/CERFIG-20095/2021	EPI_ISL_1760643	2021	Africa / Guinea / Conakry	Human		Sentinel surveillance	Male	65	Hospitalized		Original	Nasopharyngeal swab	Patient infected in community	B.1.629	GH	(N_A218V,N_Q70R,NS3_S216P,NSP8_T123I,NSP4_A69V,Spike_G142D,NSP2_P129L,NSP3_T504P,N_S187L,Spike_P681H,Spike_K182R,NSP6_M52I,M_I82S,NS3_T14I,Spike_G1124C,NS3_Q57H,Spike_D796Y,Spike_T478K,NSP3_T820I,NSP2_R4C,NSP12_P323L,Spike_D614G,Spike_L452R,Spike_C1235F)
hCoV-19/Guinea/CERFIG-19940/2021	EPI_ISL_1760644	2021	Africa / Guinea / Conakry	Human		Sentinel surveillance	Male	46	Hospitalized		Original	Nasopharyngeal swab	Patient infected in community	B.1.1.7	GRY	(Spike_H69del,NS8_Q27stop,NSP3_T183I,Spike_T716I,NSP6_S106del,NSP14_I397V,N_R203K,Spike_A570D,NSP4_T109M,Spike_N501Y,NSP3_I1412T,NS8_R52I,Spike_P681H,Spike_Y144del,NSP6_G107del,NSP3_A890D,Spike_D1118H,NSP6_F108del,NS8_Y73C,N_G204R,Spike_V70del,NSP2_K636N,NSP12_P323L,Spike_D614G,N_D3L,Spike_S982A,N_S235F)
hCoV-19/Guinea/CERFIG-19934/2021	EPI_ISL_1760645	2021	Africa / Guinea / Conakry	Human		Sentinel surveillance	Female	27	Hospitalized		Original	Nasopharyngeal swab	Patient infected in community	B.1.629	GH	(N_A218V,N_Q70R,NS3_S216P,NSP8_T123I,NSP2_G327S,Spike_H655Y,Spike_G142D,NSP2_P129L,NSP3_T504P,N_S187L,Spike_P681H,Spike_K182R,Spike_Q613H,NSP6_M52I,M_I82S,NS3_T14I,Spike_G1124C,NS3_Q57H,Spike_D796Y,Spike_T478K,NSP3_T820I,NSP14_T31I,NSP2_R4C,NSP12_P323L,Spike_D614G,Spike_L452R,Spike_C1235F)
hCoV-19/Guinea/CERFIG-19956/2021	EPI_ISL_1760646	2021	Africa / Guinea / Conakry	Human		Sentinel surveillance	Male	31	Hospitalized		Original	Nasopharyngeal swab	Patient infected in community	B.1.525	G	(Spike_H69del,NSP12_P323F,M_I82T,Spike_A67V,N_A12G,NSP3_T1189I,NSP6_G107del,E_L21F,NSP3_K1771R,NSP6_S106del,Spike_E484K,N_T205I,NSP6_F108del,NSP10_L138I,Spike_Q52R,Spike_V70del,Spike_D614G,Spike_Y144del,Spike_F888L,NSP13_T214I,Spike_Q677H,NSP3_P402S)
hCoV-19/Guinea/CERFIG-38352/2023	EPI_ISL_17681180	2023-02-24	Africa / Guinea / Conakry	Human		Sentinel surveillance (ILI)	Female	26	Hospitalized		Original	Nasopharyngeal swab		XBB.1.5.58	GRA	(NSP5_P132H,Spike_S256L,NSP12_G671S,NSP3_G489S,NSP4_T327I,Spike_S373P,Spike_N969K,Spike_H655Y,NS6_D6G,N_R203K,Spike_G142D,Spike_Q954H,Spike_H146K,N_P13L,Spike_N501Y,Spike_V213E,NS3_T223I,Spike_T19I,M_Q19E,Spike_N440K,NSP4_T492I,Spike_N460K,Spike_N679K,Spike_N764K,E_T11A,Spike_Y505H,Spike_D796Y,N_G204R,Spike_T478K,N_S413R,M_A63T,NSP14_V83I,Spike_R346T,Spike_S371F,Spike_V445P,NSP13_R392C,Spike_K417…
hCoV-19/Guinea/CERFIG-38461/2023	EPI_ISL_17681181	2023-03-31	Africa / Guinea / Conakry	Human		Sentinel surveillance (ILI)	Female	60	Hospitalized		Original	Nasopharyngeal swab		XBB.1.5	GRA	(NSP5_P132H,NSP12_G671S,NSP3_G489S,NSP4_T327I,Spike_S373P,Spike_N969K,Spike_H655Y,N_R203K,Spike_G142D,Spike_Q954H,N_P13L,Spike_N501Y,N_R32del,Spike_V213E,NS3_T223I,Spike_T19I,Spike_H146Q,M_Q19E,Spike_N440K,NSP4_T492I,Spike_N460K,Spike_N679K,Spike_N764K,E_T11A,NSP6_G107del,Spike_Y505H,Spike_D796Y,N_G204R,Spike_T478K,N_S413R,M_A63T,Spike_R346T,Spike_S371F,Spike_V445P,NSP13_R392C,Spike_K417N,Spike_L…
hCoV-19/Guinea/CERFIG-38468/2023	EPI_ISL_17681182	2023-03-31	Africa / Guinea / Conakry	Human		Sentinel surveillance (ILI)	Female	65	Hospitalized		Original	Nasopharyngeal swab		XBB.1.17.1	GRA	(NSP5_P132H,N_K373N,NSP12_G671S,NSP3_G489S,NSP4_T327I,NSP12_M666I,Spike_S373P,Spike_N969K,Spike_H655Y,N_R203K,Spike_G142D,Spike_Q954H,N_P13L,Spike_T883I,Spike_N501Y,N_R32del,Spike_V213E,NS3_T223I,Spike_T19I,Spike_H146Q,M_Q19E,Spike_N440K,NSP4_T492I,Spike_N460K,Spike_N679K,Spike_N764K,E_T11A,Spike_Y505H,NSP2_L314F,NSP2_L289F,Spike_D796Y,N_G204R,Spike_T478K,N_S413R,M_A63T,Spike_R346T,Spike_S371F,Sp…
hCoV-19/Guinea/CERFIG-38475/2023	EPI_ISL_17681183	2023-04-03	Africa / Guinea / Conakry	Human		Sentinel surveillance (ILI)	Male	75	Hospitalized		Original	Nasopharyngeal swab		XBB.1.5.58	GRA	(NSP5_P132H,NSP12_G671S,NSP3_G489S,NSP4_T327I,Spike_S373P,Spike_N969K,Spike_H655Y,NS6_D6G,N_R203K,Spike_G142D,NS3_T89I,Spike_Q954H,Spike_H146K,N_P13L,Spike_N501Y,N_R32del,Spike_V213E,NS3_T223I,NSP3_T204A,Spike_T19I,M_Q19E,Spike_N440K,NSP4_T492I,Spike_N460K,NS7a_D51A,Spike_N679K,Spike_N764K,E_T11A,NSP6_G107del,Spike_Y505H,Spike_D796Y,N_G204R,Spike_T478K,N_S413R,NSP1_S166G,M_A63T,NSP14_V83I,Spike_R…
hCoV-19/Guinea/CERFIG-38477/2023	EPI_ISL_17681184	2023-04-03	Africa / Guinea / Conakry	Human		Sentinel surveillance (ILI)	Male	53	Hospitalized		Original	Nasopharyngeal swab		XBB.1.5.58	GRA	(NSP5_P132H,NSP12_G671S,NSP3_G489S,NSP4_T327I,Spike_S373P,Spike_N969K,Spike_H655Y,NS6_D6G,N_R203K,Spike_G142D,Spike_Q954H,Spike_H146K,N_P13L,Spike_N501Y,N_R32del,Spike_V213E,NS3_T223I,Spike_T19I,M_Q19E,Spike_N440K,NSP4_T492I,Spike_N460K,Spike_N679K,Spike_N764K,E_T11A,NSP6_G107del,Spike_Y505H,Spike_D796Y,N_G204R,N_S413R,M_A63T,NSP14_V83I,Spike_T478R,Spike_R346T,Spike_S371F,Spike_V445P,NSP13_R392C,…
hCoV-19/Guinea/CERFIG-38480/2023	EPI_ISL_17681185	2023-04-05	Africa / Guinea / Conakry	Human		Sentinel surveillance (ILI)	Female	34	Hospitalized		Original	Nasopharyngeal swab		XBB.1.5	GRA	(NSP5_P132H,NSP12_G671S,NSP3_G489S,NSP4_T327I,Spike_S373P,Spike_N969K,Spike_H655Y,N_R203K,Spike_G142D,Spike_Q954H,N_P13L,Spike_N501Y,N_R32del,Spike_V213E,NS3_T223I,Spike_T19I,Spike_H146Q,M_Q19E,Spike_N440K,NSP4_T492I,Spike_N460K,Spike_N679K,Spike_N764K,E_T11A,NSP6_G107del,Spike_Y505H,Spike_D796Y,N_G204R,Spike_T478K,N_S413R,M_A63T,Spike_R346T,Spike_S371F,Spike_V445P,NSP13_R392C,Spike_K417N,Spike_L…
hCoV-19/Guinea/CERFIG-38481/2023	EPI_ISL_17681186	2023-04-05	Africa / Guinea / Conakry	Human		Sentinel surveillance (ILI)	Female	19	Hospitalized		Original	Nasopharyngeal swab		XBB.1.5.58	GRA	(NSP5_P132H,NSP12_G671S,NSP3_G489S,NSP4_T327I,Spike_S494P,Spike_S373P,Spike_N969K,Spike_H655Y,NS6_D6G,N_R203K,Spike_G142D,Spike_Q954H,Spike_H146K,N_P13L,Spike_N501Y,N_R32del,Spike_V213E,NS3_T223I,Spike_T19I,M_Q19E,Spike_N440K,NSP4_T492I,Spike_N460K,Spike_N679K,Spike_N764K,E_T11A,NSP6_G107del,Spike_Y505H,Spike_D796Y,N_G204R,Spike_T478K,N_S413R,M_A63T,NSP14_V83I,Spike_R346T,Spike_P521S,Spike_S371F,…
hCoV-19/Guinea/CERFIG-38483/2023	EPI_ISL_17681187	2023-04-05	Africa / Guinea / Conakry	Human		Sentinel surveillance (ILI)	Male	14	Hospitalized		Original	Nasopharyngeal swab		XBB.1	GRA	(NSP5_P132H,NSP3_G489S,NSP12_G671S,NSP13_R392C,NSP4_T327I,NSP6_S106del,Spike_N969K,Spike_H655Y,N_R203K,Spike_G142D,Spike_Q954H,N_P13L,N_R32del,NSP4_L438F,Spike_V213E,NS3_T223I,Spike_T19I,NSP14_I42V,Spike_P681H,NSP4_L264F,Spike_Y144del,Spike_H146Q,Spike_V83A,M_Q19E,NSP3_T24I,N_S33del,NSP1_S135R,NSP4_T492I,NSP13_S36P,Spike_Q183E,Spike_N679K,Spike_N764K,E_T11A,NSP6_G107del,N_E31del,NSP15_T112I,NSP6_…
hCoV-19/Guinea/CERFIG-38484/2023	EPI_ISL_17681188	2023-04-05	Africa / Guinea / Conakry	Human		Sentinel surveillance (ILI)	Male	37	Hospitalized		Original	Nasopharyngeal swab		XBB.1.5.37	GRA	(NSP5_P132H,NSP3_G489S,NSP12_G671S,NSP13_R392C,NSP4_T327I,Spike_N969K,Spike_H655Y,N_R203K,Spike_G142D,Spike_Q954H,Spike_F486P,N_P13L,NSP4_L438F,Spike_V213E,NS3_T223I,Spike_T19I,NSP14_I42V,Spike_P681H,NSP4_L264F,Spike_H146Q,Spike_V83A,M_Q19E,NSP3_T24I,NSP1_S135R,NSP4_T492I,Spike_N460K,NSP13_S36P,Spike_Q183E,Spike_N679K,Spike_N764K,Spike_S477N,E_T11A,Spike_K1045R,NSP15_T112I,Spike_D796Y,Spike_E484A…
hCoV-19/Guinea/CERFIG-38485/2023	EPI_ISL_17681189	2023-04-06	Africa / Guinea / Conakry	Human		Sentinel surveillance (ILI)	Male	26	Hospitalized		Original	Nasopharyngeal swab		XBB.1.5.58	GRA	(NSP5_P132H,NSP12_G671S,NSP3_G489S,NSP4_T327I,Spike_S373P,Spike_N969K,Spike_H655Y,NS6_D6G,N_R203K,Spike_G142D,NS3_L53F,Spike_Q954H,Spike_H146K,N_P13L,Spike_N501Y,N_R32del,Spike_V213E,NS3_T223I,Spike_T19I,M_Q19E,Spike_N440K,NSP4_T492I,Spike_N460K,Spike_N679K,Spike_N764K,E_T11A,NSP6_G107del,Spike_Y505H,Spike_D796Y,N_G204R,Spike_T478K,N_S413R,M_A63T,NSP14_V83I,Spike_R346T,Spike_S371F,Spike_V445P,NSP…
hCoV-19/Guinea/CERFIG-38486/2023	EPI_ISL_17681190	2023-04-06	Africa / Guinea / Conakry	Human		Sentinel surveillance (ILI)	Male	8	Hospitalized		Original	Nasopharyngeal swab		XBB.1.17.1	GRA	(NSP5_P132H,NSP2_A510V,NSP3_G489S,NSP12_G671S,NSP13_R392C,NSP4_T327I,Spike_N969K,Spike_H655Y,N_R203K,Spike_G142D,Spike_Q954H,N_P13L,NSP4_L438F,NSP15_V185I,Spike_V213E,NS3_T223I,Spike_T19I,NSP14_I42V,Spike_P681H,NSP4_L264F,Spike_H146Q,Spike_V83A,M_Q19E,NSP3_T24I,Spike_D178H,NSP1_S135R,NSP4_T492I,NSP3_A884S,Spike_D215H,NSP13_S36P,Spike_Q183E,Spike_N679K,Spike_N764K,E_T11A,Spike_Y505H,NSP15_T112I,NS…
hCoV-19/Guinea/CERFIG-38496/2023	EPI_ISL_17681191	2023-04-07	Africa / Guinea / Conakry	Human		Sentinel surveillance (ILI)	Female	65	Hospitalized		Original	Nasopharyngeal swab		XBB.1.17.1	GRA	(NSP5_P132H,N_K373N,NSP12_G671S,NSP3_G489S,NSP4_T327I,NSP12_M666I,Spike_N969K,Spike_H655Y,N_R203K,Spike_G142D,Spike_Q954H,N_P13L,Spike_T883I,Spike_N501Y,N_R32del,Spike_V213E,NS3_T223I,Spike_T19I,Spike_H146Q,M_Q19E,Spike_N440K,NSP4_T492I,Spike_N460K,NSP1_R124C,Spike_N679K,Spike_N764K,E_T11A,NSP6_G107del,Spike_Y505H,NSP2_L314F,NSP2_L289F,Spike_D796Y,N_G204R,Spike_T478K,N_S413R,M_A63T,Spike_R346T,Sp…
hCoV-19/Guinea/CERFIG-38497/2023	EPI_ISL_17681192	2023-04-07	Africa / Guinea / Conakry	Human		Sentinel surveillance (ILI)	Male	41	Hospitalized		Original	Nasopharyngeal swab		XBB.1.5.58	GRA	(NSP5_P132H,NSP12_G671S,NSP3_G489S,NSP4_T327I,Spike_N969K,Spike_H655Y,NS6_D6G,N_R203K,Spike_G142D,Spike_Q954H,Spike_H146K,N_P13L,Spike_N501Y,Spike_V213E,NS3_T223I,Spike_T19I,M_Q19E,Spike_N440K,NSP3_I385V,NSP4_T492I,Spike_N460K,Spike_N679K,Spike_N764K,E_T11A,Spike_Y505H,Spike_D796Y,N_G204R,N_S413R,Spike_T478N,M_A63T,NSP14_V83I,Spike_R346T,Spike_V445P,NSP13_R392C,Spike_K417N,Spike_F490S,Spike_F486P…
hCoV-19/Guinea/CERFIG-38509/2023	EPI_ISL_17681193	2023-04-07	Africa / Guinea / Conakry	Human		Sentinel surveillance (ILI)	Male	31	Hospitalized		Original	Nasopharyngeal swab		XBB.1.5.4	GRA	(NSP5_P132H,NSP12_G671S,NSP3_G489S,NSP4_T327I,Spike_N969K,Spike_H655Y,N_R203K,Spike_G142D,Spike_Q954H,N_P13L,Spike_T883I,N_R32del,Spike_V213E,NS3_T223I,Spike_T19I,Spike_H146Q,M_Q19E,NSP4_T492I,Spike_N460K,Spike_N679K,Spike_N764K,E_T11A,NSP6_G107del,Spike_D796Y,N_G204R,Spike_T478K,N_S413R,M_A63T,Spike_R346T,NSP13_R392C,NSP6_S106del,Spike_G339H,NSP4_L438F,NSP14_I42V,Spike_P681H,NSP4_L264F,Spike_Y14…
hCoV-19/Guinea/CERFIG-39086/2023	EPI_ISL_18801380	2023-11-15	Africa / Guinea / Conakry	Human		Sentinel surveillance (ILI)	Male	28	Hospitalized		Original	Nasopharyngeal swab		XBB.1.5.4	GRA	(NSP5_P132H,NSP12_G671S,NSP3_G489S,NSP4_T327I,Spike_N969K,Spike_H655Y,N_R203K,Spike_G142D,Spike_T1027I,Spike_Q954H,N_P13L,Spike_T883I,N_R32del,Spike_V213E,NS3_T223I,Spike_T19I,N_A155V,NSP6_T127A,Spike_H146Q,M_Q19E,NS8_T80I,NSP4_T492I,Spike_N679K,Spike_N764K,E_T11A,NSP6_G107del,Spike_D796Y,N_G204R,N_S413R,M_A63T,NSP13_R392C,NSP6_S106del,NSP4_L438F,NSP14_I42V,Spike_P681H,NSP4_L264F,Spike_Y144del,Sp…
hCoV-19/Guinea/CERFIG-39171/2023	EPI_ISL_18801381	2023-12-20	Africa / Guinea / Conakry	Human		Sentinel surveillance (ILI)	Male	37	Hospitalized		Original	Nasopharyngeal swab		JN.1	GRA	(NSP5_P132H,NS7b_F19L,Spike_S50L,NSP3_G489S,NSP4_T327I,Spike_S373P,Spike_N969K,Spike_H655Y,Spike_E484K,N_R203K,Spike_V213G,Spike_G142D,NSP3_A1892T,Spike_Q954H,N_P13L,Spike_N501Y,Spike_F157S,N_R32del,Spike_S939F,NS3_T223I,M_Q19E,Spike_N440K,NSP3_N1708S,NSP4_T492I,Spike_L455S,Spike_N460K,M_T30A,Spike_N679K,Spike_N764K,Spike_L212I,NSP6_G107del,Spike_Y505H,Spike_R403K,Spike_L216F,Spike_E554K,M_D3H,NS…
hCoV-19/Guinea/CERFIG-39173/2023	EPI_ISL_18801382	2023-12-20	Africa / Guinea / Conakry	Human		Sentinel surveillance (ILI)	Female	63	Hospitalized		Original	Nasopharyngeal swab		JN.1.53	GRA	(NSP5_P132H,NS7b_F19L,Spike_S50L,NSP3_G489S,NSP4_T327I,Spike_S373P,Spike_H655Y,Spike_E484K,Spike_N969K,N_R203K,Spike_G142D,Spike_V213G,NSP3_A1892T,Spike_Q954H,N_P13L,Spike_F157S,Spike_N501Y,N_R32del,Spike_S939F,NS3_T223I,M_Q19E,NSP3_N1708S,Spike_N440K,NSP4_T492I,Spike_L455S,Spike_N460K,M_T30A,Spike_N679K,Spike_N764K,Spike_L212I,NSP6_G107del,Spike_R403K,Spike_Y505H,Spike_L216F,Spike_E554K,M_D3H,NS…
hCoV-19/Guinea/CERFIG-39181/2023	EPI_ISL_18801383	2023-12-23	Africa / Guinea / Conakry	Human		Sentinel surveillance (ILI)	Female	33	Hospitalized		Original	Nasopharyngeal swab		JN.1.1	GRA	(NSP5_P132H,NS7b_F19L,Spike_S50L,NSP3_G489S,NSP4_T327I,Spike_S373P,Spike_E484K,Spike_N969K,Spike_H655Y,N_R203K,NSP2_F319L,Spike_V213G,Spike_G142D,NSP2_R399K,NSP3_A1892T,Spike_Q954H,N_P13L,Spike_F157S,Spike_N501Y,N_R32del,Spike_S939F,NS3_T223I,M_Q19E,NSP3_N1708S,Spike_N440K,NSP4_T492I,Spike_L455S,Spike_N460K,M_T30A,Spike_N679K,Spike_N764K,NSP6_G107del,Spike_R403K,Spike_Y505H,Spike_L216F,Spike_E554…
hCoV-19/Guinea/CERFIG-39208/2024	EPI_ISL_18801384	2024-01-08	Africa / Guinea / Kindia	Human		Sentinel surveillance (ILI)	Female	75	Hospitalized		Original	Nasopharyngeal swab		JN.1.1 (consensus call)	GRA	(NSP5_P132H,NS7b_F19L,Spike_S50L,NSP3_G489S,NSP4_T327I,Spike_S373P,Spike_N969K,Spike_H655Y,Spike_E484K,N_R203K,NSP2_F319L,Spike_V213G,Spike_G142D,NSP3_T504I,NSP3_A1892T,Spike_Q954H,N_P13L,Spike_F157S,Spike_N501Y,N_R32del,Spike_S939F,NS3_T223I,M_Q19E,NSP3_N1708S,Spike_N440K,NSP4_T492I,Spike_L455S,Spike_N460K,M_T30A,Spike_N679K,Spike_N764K,Spike_L212I,NSP6_G107del,Spike_R403K,Spike_Y505H,Spike_L216…
hCoV-19/Guinea/CERFIG-39032/2023	EPI_ISL_18810489	2023-10-23	Africa / Guinea / Conakry	Human		Sentinel surveillance (ILI)	Male	35	Hospitalized		Original	Nasopharyngeal swab		XBB.1.5.4	GRA	(NSP5_P132H,Spike_N185D,NSP12_G671S,NSP3_G489S,NSP4_T327I,Spike_S494P,Spike_S373P,Spike_N969K,Spike_H655Y,N_R203K,Spike_G142D,Spike_Q954H,N_P13L,Spike_T883I,Spike_N501Y,N_R32del,Spike_V213E,NS3_T223I,Spike_T19I,N_A155V,NSP6_T127A,Spike_H146Q,M_Q19E,Spike_N440K,NSP4_T492I,Spike_N460K,Spike_N679K,Spike_N764K,E_T11A,NSP6_G107del,Spike_Y505H,Spike_D796Y,N_G204R,N_S413R,NSP15_A283V,M_A63T,Spike_T478R,…
hCoV-19/Guinea/CERFIG-39034/2023	EPI_ISL_18810490	2023-10-24	Africa / Guinea / Conakry	Human		Sentinel surveillance (ILI)	Male	35	Hospitalized		Original	Nasopharyngeal swab		XBB.1.17.1	GRA	(NSP5_P132H,Spike_P809S,NSP12_G671S,NSP3_G489S,NSP4_T327I,Spike_S373P,Spike_N969K,Spike_H655Y,N_R203K,Spike_G142D,Spike_Q954H,N_P13L,Spike_N501Y,N_R32del,Spike_V213E,NS3_T223I,Spike_T19I,Spike_H146Q,M_Q19E,Spike_N440K,NSP4_T492I,Spike_N460K,Spike_N679K,Spike_N764K,E_T11A,NSP6_G107del,Spike_Y505H,NSP2_L289F,Spike_D796Y,N_G204R,N_S413R,M_A63T,Spike_T478R,Spike_R346T,NSP14_P140S,Spike_P521Q,Spike_S3…
hCoV-19/Guinea/CERFIG-39605/2023	EPI_ISL_18810491	2023-04-05	Africa / Guinea / Conakry	Human		Sentinel surveillance (ILI)	Female	37	Hospitalized		Original	Nasopharyngeal swab		XBB.1.5	GRA	(NSP5_P132H,NSP12_G671S,NSP3_G489S,NSP4_T327I,Spike_N969K,Spike_H655Y,N_R203K,Spike_G142D,Spike_Q954H,N_P13L,Spike_N501Y,N_R32del,Spike_V213E,NS3_T223I,Spike_T19I,Spike_H146Q,M_Q19E,Spike_N440K,NSP4_T492I,Spike_N460K,Spike_N679K,Spike_N764K,E_T11A,NSP6_G107del,Spike_Y505H,Spike_D796Y,N_G204R,Spike_T478K,N_S413R,M_A63T,Spike_R346T,Spike_V445P,NSP13_R392C,Spike_K417N,NSP6_S106del,Spike_F490S,Spike_…
hCoV-19/Guinea/CERFIG-38800/2023	EPI_ISL_18810492	2023-07-08	Africa / Guinea / Conakry	Human		Sentinel surveillance (ILI)	Female	32	Hospitalized		Original	Nasopharyngeal swab		XBB.1.5.58	GRA	(NSP5_P132H,NSP12_G671S,NSP3_G489S,NSP4_T327I,Spike_N969K,Spike_H655Y,NS6_D6G,N_R203K,Spike_G142D,Spike_Q954H,Spike_H146K,N_P13L,Spike_N501Y,N_R32del,Spike_V213E,NS3_T223I,Spike_T19I,Spike_G485S,M_Q19E,Spike_N440K,NSP4_T492I,Spike_N460K,Spike_N679K,Spike_N764K,E_T11A,NSP3_A1431V,Spike_Y505H,Spike_D796Y,N_G204R,Spike_T478K,N_S413R,M_A63T,NSP14_V83I,Spike_R346T,Spike_V445P,NSP13_R392C,Spike_F490S,S…
hCoV-19/Guinea/CERFIG-38821/2023	EPI_ISL_18810493	2023-07-26	Africa / Guinea / Conakry	Human		Sentinel surveillance (ILI)	Female	17	Hospitalized		Original	Nasopharyngeal swab		XBB.1.5.89	GRA	(NSP5_P132H,NSP12_G671S,NSP3_G489S,NSP4_T327I,Spike_N969K,Spike_H655Y,N_R203K,Spike_G142D,Spike_Q954H,N_P13L,Spike_N501Y,Spike_E554A,N_R32del,Spike_V213E,NS3_T223I,Spike_T19I,Spike_H146Q,M_Q19E,Spike_N440K,NSP4_T492I,Spike_N460K,NS7a_T120I,Spike_N679K,Spike_N764K,E_T11A,NSP6_G107del,Spike_Y505H,Spike_D796Y,N_G204R,NSP4_L106F,N_S413R,M_A63T,Spike_T478R,Spike_R346T,Spike_V445P,NSP13_R392C,NSP6_S106…
hCoV-19/Guinea/CERFIG-19821/2021	EPI_ISL_4205863	2021-03-18	Africa / Guinea / Conakry	Human	Other: Live in Community	Sentinel surveillance	Female	27	Hospitalized		Original	Nasopharyngeal swab		B.1.629	GH	(N_A218V,NSP6_M52I,M_I82S,N_Q70R,NS3_S216P,NSP8_T123I,NS3_T14I,Spike_G142D,NSP2_P129L,NS3_Q57H,Spike_D796Y,Spike_T478K,NSP3_T820I,NSP3_T504P,N_S187L,NSP2_R4C,NSP12_P323L,Spike_P681H,Spike_D614G,Spike_K182R,Spike_L452R,Spike_C1235F)
hCoV-19/Guinea/CERFIG-19451/2021	EPI_ISL_4205864	2021-03-15	Africa / Guinea / Conakry	Human	Other: Live in Community	Sentinel surveillance	Male	46	Hospitalized		Original	Nasopharyngeal swab		R.1	GR	(Spike_G769V,NS3_T24N,NSP6_I168T,NS3_V97L,NSP3_I1672T,NSP3_L312F,NSP14_P412H,Spike_E484K,N_R203K,NSP15_V24F,N_G204R,M_F28L,NSP3_C296F,N_S21P,Spike_W152L,N_S187L,NSP12_P323L,NSP13_G439R,Spike_D614G,N_Q418H,NSP12_T806S)
hCoV-19/Guinea/CERFIG-19073/2021	EPI_ISL_4205865	2021-03-13	Africa / Guinea / Conakry	Human	Other: Live in Community	Sentinel surveillance	Female	39	Hospitalized		Original	Nasopharyngeal swab		B.1.629	GH	(N_A218V,N_Q70R,NS3_S216P,NSP8_T123I,NSP4_A69V,Spike_G142D,NSP2_P129L,NSP3_T504P,N_S187L,Spike_P681H,Spike_K182R,NSP6_M52I,M_I82S,NS3_T14I,Spike_G1124C,NS3_Q57H,Spike_D796Y,Spike_T478K,NSP3_T820I,NSP2_R4C,NSP12_P323L,Spike_D614G,Spike_L452R,Spike_C1235F)
hCoV-19/Guinea/CERFIG-00012/2021	EPI_ISL_4205866	2021-05-17	Africa / Guinea / Boke	Human	Other: International conveyance parsed	Sentinel surveillance	Male	unknown	Deceased		Original	Nasopharyngeal swab	Patient infected while traveling in Boke	AY.122	GK	(N_G215C,N_D63G,N_R203M,NSP12_G671S,Spike_G142D,NS3_S26L,NSP2_T528I,Spike_P681R,Spike_R158del,NSP3_P1228L,NS7a_V82A,NSP3_A488S,Spike_F157del,NSP4_T492I,NSP14_A394V,Spike_T19R,NS7a_T120I,NSP2_K81N,NSP4_S209F,N_D377Y,M_I82T,Spike_D950N,NS7b_T40I,NSP13_P77L,Spike_E156G,NSP3_P1469S,Spike_T478K,NSP6_T77A,NSP12_P323L,Spike_D614G,NSP4_V167L,Spike_L452R)
hCoV-19/Guinea/CERFIG-19707/2021	EPI_ISL_4205867	2021-03-17	Africa / Guinea / Conakry	Human	Other: Live in Community	Sentinel surveillance	Female	24	Hospitalized		Original	Nasopharyngeal swab		B.1.525	G	(Spike_H69del,NS3_L15F,NSP12_P323F,M_I82T,N_P142S,Spike_A67V,N_A12G,NSP3_T1189I,NSP6_G107del,E_L21F,NSP6_S106del,Spike_E484K,N_T205I,NSP6_F108del,Spike_Q52R,NS8_D63Y,Spike_V70del,Spike_D614G,Spike_Y144del,Spike_F888L,Spike_Q677H)
hCoV-19/Guinea/CERFIG-19921/2021	EPI_ISL_4205868	2021-03-19	Africa / Guinea / Conakry	Human	Other: Live in Community	Sentinel surveillance	Female	42	Hospitalized		Original	Nasopharyngeal swab		B.1.525	G	(Spike_H69del,NSP12_P323F,M_I82T,Spike_A67V,N_A12G,NSP3_T1189I,NSP6_G107del,E_L21F,NSP6_S106del,Spike_E484K,N_T205I,NSP6_F108del,Spike_Q52R,Spike_V70del,NSP3_D270G,NS6_W27L,Spike_D614G,Spike_Y144del,Spike_F888L,Spike_Q677H)
hCoV-19/Guinea/CERFIG-24679/2021	EPI_ISL_4205869	2021-06-08	Africa / Guinea / Conakry	Human	Other: Live in Community	Sentinel surveillance	Male	64	Hospitalized		Original	Nasopharyngeal swab		B.1.525	G	(NSP12_A97V,Spike_H69del,Spike_A67V,N_A12G,E_L21F,NSP6_S106del,Spike_E484K,NS3_M5I,Spike_K150N,Spike_Y144del,Spike_F888L,Spike_Q677H,NSP12_P323F,M_I82T,Spike_S221L,NSP3_T1189I,NSP2_K67N,NSP6_G107del,N_T205I,NSP6_F108del,Spike_V70del,NSP3_M1556I,Spike_V608I,Spike_D614G,NSP16_T140I)
hCoV-19/Guinea/CERFIG-25579/2021	EPI_ISL_4205870	2021-07-07	Africa / Guinea / Conakry	Human	Other: Live in Community	Sentinel surveillance	Male	60	Hospitalized		Original	Nasopharyngeal swab		B.1.525	G	(NSP12_A97V,Spike_H69del,Spike_A67V,N_A12G,E_L21F,NSP6_S106del,Spike_E484K,NS3_M5I,Spike_K150N,Spike_Y144del,Spike_F888L,Spike_Q677H,NSP12_P323F,M_I82T,Spike_S221L,NSP3_T1189I,NSP2_K67N,NSP6_G107del,N_T205I,NSP6_F108del,Spike_V70del,NSP3_M1556I,Spike_V608I,Spike_D614G,NSP16_T140I)
hCoV-19/Guinea/CERFIG-25618/2021	EPI_ISL_4205871	2021-07-08	Africa / Guinea / Conakry	Human	Other: Live in Community	Sentinel surveillance	Male	35	Hospitalized		Original	Nasopharyngeal swab		B.1.617.2	GK	(N_R385K,N_D377Y,M_I82T,NSP6_V149A,NS7a_L116F,N_D63G,Spike_D950N,NS7a_T28I,NSP13_P77L,NSP2_P129L,NS3_S26L,NSP4_A446V,NSP14_A360S,NSP15_H234Y,Spike_T478K,Spike_P681R,NSP3_F1089I,NSP3_T350I,NSP12_P323L,Spike_D614G,Spike_L452R,NS7a_V82A,NS7a_T120I)
hCoV-19/Guinea/CERFIG-18740/2021	EPI_ISL_4205872	2021-03-11	Africa / Guinea / Kindia	Human	Other: Live in Community	Sentinel surveillance	Male	27	Hospitalized		Original	Nasopharyngeal swab		B.1.1.318	GR	(Spike_T95I,NSP4_R55H,NSP3_A1311V,NSP6_S106del,Spike_E484K,N_R203K,NSP3_K1693N,NSP4_A128V,NS8_E106stop,Spike_P681H,Spike_Y144del,NSP4_T173I,Spike_D796H,NS3_P258L,M_I82T,NSP6_G107del,NS8_F3Y,NSP5_T21I,N_R209del,NSP6_F108del,NSP12_T604A,NSP4_A446V,N_A208G,N_G204R,NSP15_V320M,NSP12_P323L,Spike_D614G,NSP1_R175C,NSP3_E378V)
hCoV-19/Guinea/CERFIG-24705/2021	EPI_ISL_4205873	2021-06-08	Africa / Guinea / Conakry	Human	Other: Live in Community	Sentinel surveillance	Male	39	Hospitalized		Original	Nasopharyngeal swab		B.1.1.318	GR	(Spike_T95I,NSP4_R55H,NSP3_A1311V,NSP6_S106del,Spike_E484K,N_R203K,NSP3_K1693N,NSP4_A128V,NS8_E106stop,Spike_P681H,Spike_Y144del,NSP4_T173I,Spike_D796H,NS3_P258L,M_I82T,NS8_A55V,NSP6_G107del,NS8_F3Y,NSP5_T21I,N_R209del,NSP6_F108del,NSP12_T604A,Spike_F140V,NSP4_A446V,N_A208G,N_G204R,NSP15_V320M,NSP12_P323L,Spike_D614G,NSP3_E378V)
hCoV-19/Guinea/CERFIG-18047/2021	EPI_ISL_4205874	2021-03-04	Africa / Guinea / Conakry	Human	Other: Live in Community	Sentinel surveillance	Female	28	Hospitalized		Original	Nasopharyngeal swab		B.1.1.7	GRY	(Spike_H69del,NS8_Q27stop,NSP3_T183I,Spike_T716I,NS8_K68stop,NSP6_S106del,N_R203K,Spike_A570D,Spike_N501Y,NSP3_I1412T,NS8_R52I,Spike_P681H,Spike_Y144del,NSP6_G107del,NSP3_A890D,NS8_A65V,Spike_D1118H,NSP6_F108del,NS8_Y73C,N_G204R,Spike_V70del,NSP16_L57V,NSP12_P323L,Spike_D614G,N_D3L,Spike_S982A,N_S235F)
hCoV-19/Guinea/CERFIG-19289/2021	EPI_ISL_4205875	2021-03-15	Africa / Guinea / Conakry	Human	Other: Live in Community	Sentinel surveillance	Female	18	Hospitalized		Original	Nasopharyngeal swab		B.1.1.7	GRY	(Spike_H69del,NS8_Q27stop,NSP3_T183I,Spike_T716I,NS8_K68stop,NSP6_S106del,N_R203K,Spike_A570D,Spike_N501Y,NSP3_I1412T,NS8_R52I,Spike_P681H,Spike_Y144del,NSP6_L98F,NSP6_G107del,NSP3_A890D,NS8_A65V,Spike_D1118H,NSP6_F108del,NS8_Y73C,N_G204R,Spike_V70del,NSP16_L57V,NSP12_P323L,Spike_D614G,N_D3L,Spike_S982A,N_S235F)
hCoV-19/Guinea/CERFIG-19469/2021	EPI_ISL_4205876	2021-03-15	Africa / Guinea / Conakry	Human	Other: Live in Community	Sentinel surveillance	Male	60	Hospitalized		Original	Nasopharyngeal swab		B.1.1.7	GRY	(Spike_H69del,NS8_Q27stop,NSP3_T183I,Spike_T716I,NSP6_S106del,N_R203K,Spike_A570D,NSP4_T109M,Spike_N501Y,NSP3_I1412T,NS8_R52I,Spike_P681H,Spike_Y144del,NSP6_G107del,NSP3_A890D,Spike_D1118H,NSP6_F108del,NS8_Y73C,N_G204R,Spike_V70del,NSP8_T84I,NSP12_P323L,Spike_D614G,N_D3L,Spike_S982A,N_S235F)
hCoV-19/Guinea/CERFIG-19710/2021	EPI_ISL_4205877	2021-03-17	Africa / Guinea / Conakry	Human	Other: Live in Community	Sentinel surveillance	Male	29	Hospitalized		Original	Nasopharyngeal swab		B.1.1.7	GRY	(Spike_H69del,NS8_Q27stop,NSP3_T183I,NSP15_L298V,Spike_T716I,NSP6_S106del,N_R203K,Spike_A570D,NS3_W131C,Spike_N501Y,NSP3_I1412T,NS8_R52I,Spike_P681H,Spike_Y144del,NSP6_G107del,NSP3_A890D,Spike_D1118H,NSP6_F108del,NS8_Y73C,N_G204R,Spike_V70del,NSP12_P323L,Spike_D614G,N_D3L,Spike_S982A,N_S235F)
hCoV-19/Guinea/CERFIG-00001/2021	EPI_ISL_4205878	2021-03-22	Africa / Guinea / Conakry	Human	Other: Live in Community	Sentinel surveillance	Male	42	Hospitalized		Original	Nasopharyngeal swab		B.1.1.7	GRY	(Spike_H69del,NS8_Q27stop,NSP3_T183I,Spike_T716I,NSP6_S106del,N_R203K,Spike_A570D,NSP4_A457V,NSP4_T109M,Spike_N501Y,NSP3_I1412T,NS8_R52I,Spike_P681H,Spike_Y144del,NSP6_G107del,NSP3_A890D,Spike_D1118H,NSP6_F108del,NS8_Y73C,N_G204R,Spike_V70del,NSP12_P323L,Spike_D614G,N_D3L,Spike_S982A,N_S235F)
hCoV-19/Guinea/CERFIG-19463/2021	EPI_ISL_4205879	2021-03-15	Africa / Guinea / Conakry	Human	Other: Live in Community	Sentinel surveillance	Female	63	Hospitalized		Original	Nasopharyngeal swab		B.1.1.7	GRY	(Spike_H69del,NS8_Q27stop,NSP3_T183I,Spike_T716I,NSP6_S106del,N_R203K,Spike_A570D,NSP4_T109M,Spike_N501Y,NSP3_I1412T,NS8_R52I,Spike_P681H,Spike_Y144del,NSP6_G107del,NSP3_A890D,Spike_D1118H,NSP6_F108del,NS8_Y73C,N_G204R,Spike_V70del,NSP12_P323L,Spike_D614G,N_D3L,Spike_S982A,N_S235F)
hCoV-19/Guinea/CERFIG-19205/2021	EPI_ISL_4205880	2021-03-13	Africa / Guinea / Conakry	Human	Other: Live in Community	Sentinel surveillance	Male	83	Hospitalized		Original	Nasopharyngeal swab		B.1.1.7	GRY	(Spike_H69del,NS8_Q27stop,NSP3_T183I,Spike_T716I,NSP6_S106del,N_R203K,Spike_A570D,NSP4_T109M,Spike_N501Y,NSP3_I1412T,NS8_R52I,Spike_P681H,Spike_Y144del,NSP6_G107del,NSP3_A890D,Spike_D1118H,NSP6_F108del,NS8_Y73C,N_G204R,Spike_V70del,NSP12_P323L,Spike_D614G,N_D3L,Spike_S982A,N_S235F)
hCoV-19/Guinea/CERFIG-19215/2021	EPI_ISL_4205881	2021-03-15	Africa / Guinea / Conakry	Human	Other: Live in Community	Sentinel surveillance	Female	40	Hospitalized		Original	Nasopharyngeal swab		B.1.1.7	GRY	(Spike_H69del,NS8_Q27stop,NSP3_T183I,Spike_T716I,NSP6_S106del,N_R203K,Spike_A570D,NSP2_S196L,NSP4_T109M,Spike_N501Y,NSP3_I1412T,NS8_R52I,Spike_P681H,Spike_Y144del,NSP6_G107del,NSP3_A890D,Spike_D1118H,NSP6_F108del,NS8_Y73C,N_G204R,Spike_V70del,NSP12_P323L,Spike_D614G,N_D3L,Spike_S982A,N_S235F)
hCoV-19/Guinea/CERFIG-24622/2021	EPI_ISL_4205882	2021-06-05	Africa / Guinea / Conakry	Human	Other: Live in Community	Sentinel surveillance	Female	65	Hospitalized		Original	Nasopharyngeal swab		B.1.1.7	GRY	(Spike_H69del,NS8_Q27stop,NSP3_T183I,Spike_T716I,NSP6_S106del,N_R203K,Spike_A570D,NSP13_L581F,Spike_F490S,Spike_D138Y,NSP2_P129S,NSP4_T109M,Spike_N501Y,NSP3_I1412T,NS8_R52I,Spike_P681H,Spike_Y144del,NSP3_C1926G,NSP6_G107del,NSP3_A890D,Spike_D1118H,NSP6_F108del,NS8_Y73C,N_G204R,Spike_V70del,NSP12_P323L,Spike_D614G,NSP3_L1754J,N_D3L,Spike_S982A,N_S235F)
hCoV-19/Guinea/CERFIG-19007/2021	EPI_ISL_4205883	2021-03-13	Africa / Guinea / Conakry	Human	Other: Live in Community	Sentinel surveillance	Female	33	Hospitalized		Original	Nasopharyngeal swab		B.1.1.7	GRY	(Spike_H69del,NS8_Q27stop,NSP3_T183I,Spike_T716I,NSP6_S106del,N_R203K,Spike_A570D,NSP4_T109M,Spike_N501Y,NSP3_I1412T,NS8_R52I,Spike_P681H,Spike_Y144del,NSP6_G107del,NSP3_A890D,Spike_D1118H,NSP6_F108del,NS8_Y73C,NS3_K21N,N_G204R,Spike_V70del,NSP12_P323L,Spike_D614G,N_D3L,Spike_S982A,N_S235F)
hCoV-19/Guinea/CERFIG-24725/2021	EPI_ISL_4205884	2021-06-09	Africa / Guinea / Conakry	Human	Other: Live in Community	Sentinel surveillance	Female	50	Hospitalized		Original	Nasopharyngeal swab		B.1.1.318	GR	(NSP4_R55H,NSP3_A1311V,NSP6_S106del,Spike_E484K,N_R203K,NSP3_K1693N,NSP4_A128V,NS8_E106stop,Spike_P681H,NSP4_T173I,Spike_D796H,NS3_P258L,M_I82T,NS8_A55V,NSP6_G107del,NSP5_T21I,N_R209del,NSP6_F108del,NSP12_T604A,NSP4_A446V,N_A208G,N_G204R,NSP15_V320M,NSP12_P323L,Spike_D614G,NSP3_E378V)
hCoV-19/Guinea/CERFIG-24667/2021	EPI_ISL_4205885	2021-06-07	Africa / Guinea / Conakry	Human	Other: Live in Community	Sentinel surveillance	Male	45	Hospitalized		Original	Nasopharyngeal swab		B.1.1.318	GR	(Spike_T95I,NSP4_R55H,NSP3_A1311V,NSP6_S106del,Spike_E484K,N_R203K,NSP3_K1693N,NSP4_A128V,NS8_E106stop,Spike_P681H,NSP4_T173I,Spike_D796H,NS3_P258L,M_I82T,NS8_A55V,NSP6_G107del,NS8_F3Y,NSP5_T21I,N_R209del,NSP6_F108del,NSP12_T604A,NS7b_E39D,Spike_F140V,NSP4_A446V,N_A208G,N_G204R,NSP15_V320M,NSP12_P323L,Spike_D614G,NSP3_E378V)
hCoV-19/Guinea/CERFIG-18735/2021	EPI_ISL_4205886	2021-03-11	Africa / Guinea / Conakry	Human	Other: Live in Community	Sentinel surveillance	Male	37	Hospitalized		Original	Nasopharyngeal swab		B.1.1.7	GRY	(Spike_H69del,NS8_Q27stop,NSP3_T183I,Spike_T716I,NSP6_S106del,N_R203K,Spike_A570D,NSP4_A457V,NSP4_T109M,Spike_N501Y,NSP3_I1412T,NS8_R52I,Spike_P681H,Spike_Y144del,NSP3_Q1100L,NSP6_G107del,NSP3_A890D,NSP3_D464Y,Spike_D1118H,NSP3_N1099Y,NSP6_F108del,NS8_Y73C,N_G204R,N_L161I,Spike_V70del,NSP12_P323L,Spike_D614G,N_D3L,Spike_S982A,N_S235F)
hCoV-19/Guinea/CERFIG-24621/2021	EPI_ISL_4205887	2021-06-05	Africa / Guinea / Conakry	Human	Other: Live in Community	Sentinel surveillance	Male	27	Hospitalized		Original	Nasopharyngeal swab		B.1.1.7	GR	(NS8_Q27stop,NSP3_T183I,Spike_T716I,NSP6_S106del,N_R203K,Spike_A570D,Spike_F490S,NSP13_L581F,NSP2_P129S,NSP4_T109M,Spike_N501Y,NSP3_I1412T,NS8_R52I,Spike_P681H,NSP3_C1926G,NSP6_G107del,NSP3_A890D,Spike_D1118H,NSP6_F108del,NS8_Y73C,N_G204R,NSP12_P323L,Spike_D614G,N_D3L,Spike_S982A,N_S235F)
hCoV-19/Guinea/CERFIG-24692/2021	EPI_ISL_4205888	2021-06-08	Africa / Guinea / Kindia	Human	Other: Live in Community	Sentinel surveillance	Female	43	Hospitalized		Original	Nasopharyngeal swab		B.1.1.318	GR	(NSP4_R55H,NSP3_A1311V,NSP6_S106del,Spike_E484K,N_R203K,NSP3_K1693N,NSP4_A128V,NS8_E106stop,Spike_P681H,Spike_Y144del,NSP4_T173I,Spike_D796H,NS3_P258L,M_I82T,NSP6_G107del,NS8_F3Y,NSP5_T21I,N_R209del,NSP6_F108del,NSP12_T604A,NSP4_A446V,N_A208G,N_G204R,N_E378V,NSP15_V320M,NSP12_P323L,Spike_D614G,N_T379S,NSP3_E378V)
hCoV-19/Guinea/CERFIG-24250/2021	EPI_ISL_4205889	2021-05-24	Africa / Guinea / Conakry	Human	Other: Live in Community	Sentinel surveillance	Female	36	Hospitalized		Original	Nasopharyngeal swab		B.1.1.318	GR	(NSP2_V185F,Spike_T95I,NSP4_R55H,NSP3_A1311V,NSP6_S106del,Spike_E484K,N_R203K,NSP3_K1693N,NS8_C37S,NSP4_A128V,NS8_E106stop,NSP3_F25Y,Spike_P681H,Spike_Y144del,NSP4_T173I,Spike_D796H,NS3_P258L,M_I82T,NSP6_G107del,NSP5_T21I,N_R209del,NSP6_F108del,NSP12_T604A,NSP4_A446V,N_A208G,N_G204R,NSP15_V320M,NSP12_P323L,Spike_D614G,NSP3_E378V)
hCoV-19/Guinea/CERFIG-24665/2021	EPI_ISL_4205890	2021-06-07	Africa / Guinea / Conakry	Human	Other: Live in Community	Sentinel surveillance	Female	38	Hospitalized		Original	Nasopharyngeal swab		B.1.1.318	GR	(NSP3_A1311V,NSP6_S106del,Spike_E484K,N_R203K,NSP3_K1693N,NSP4_A128V,NS8_E106stop,Spike_P681H,NSP4_T173I,Spike_D796H,NS3_P258L,M_I82T,NSP2_F498V,NSP6_G107del,NS8_F3Y,NSP5_T21I,N_R209del,NSP6_F108del,NSP12_T604A,NSP4_A446V,N_A208G,N_G204R,NSP15_V320M,NSP12_P323L,Spike_D614G,NSP3_E378V)
hCoV-19/Guinea/CERFIG-19763/2021	EPI_ISL_4219398	2021-03-18	Africa / Guinea / Conakry	Human	Other: Live in Community	Sentinel surveillance	Male	49	Hospitalized		Original	Nasopharyngeal swab		B.1.629	GH	(N_A218V,N_Q70R,NS3_S216P,NS7a_M1L,NSP8_T123I,Spike_G142D,NSP2_P129L,NSP12_E919V,NSP3_T504P,N_S187L,Spike_P681H,Spike_K182R,NSP6_M52I,M_I82S,NS3_T14I,NS3_Q57H,Spike_D796Y,Spike_T478K,NSP3_T820I,NSP2_R4C,NSP12_P323L,Spike_D614G,Spike_L452R,Spike_C1235F)
hCoV-19/Guinea/CERFIG-23158/2021	EPI_ISL_4219400	2021-04-27	Africa / Guinea / Labe	Human	Other: Live in Community	Sentinel surveillance	Male	45	Hospitalized		Original	Nasopharyngeal swab		A.27	S	(NSP1_F143del,Spike_L18F,NSP15_A92V,Spike_G1219V,NSP1_K141del,NSP12_E922D,NSP13_P77L,Spike_H655Y,NS3_V50A,NSP1_S142del,NSP2_P106L,NSP6_N82S,NSP3_P1103S,Spike_D796Y,NS3_ins258EL,NS3_V259L,Spike_N501Y,N_S202N,NSP4_D217G,NS8_L84S,Spike_L452R,Spike_A653V)
hCoV-19/Guinea/CERFIG-23101/2021	EPI_ISL_4219402	2021-04-26	Africa / Guinea / Boke	Human	Other: Live in Community	Sentinel surveillance	Male	52	Hospitalized		Original	Nasopharyngeal swab		B.1.629	GH	(N_A218V,N_Q70R,NS3_S216P,NSP8_T123I,Spike_G142D,NSP2_P129L,Spike_K97R,NSP2_P597L,NSP3_T504P,N_S187L,NSP4_W74R,Spike_P681H,NSP6_M52I,M_I82S,NS3_T14I,NS3_Q57H,Spike_D796Y,Spike_T478K,NSP3_T820I,NSP12_P323L,NSP2_R4C,Spike_D614G,Spike_L452R,Spike_C1235F)
hCoV-19/Guinea/CERFIG-00010/2021	EPI_ISL_4219403	2021-05-17	Africa / Guinea / Boke	Human	Other: International conveyance parsed	Sentinel surveillance	Male	unknown	Deceased		Original	Nasopharyngeal swab	Patient infected while traveling in Boke	AY.122	GK	(N_G215C,N_R203M,NSP12_G671S,NS3_S26L,Spike_P681R,NSP3_P1228L,NS7a_V82A,NSP3_A488S,NSP4_T492I,NSP14_A394V,Spike_T19R,NS7a_T120I,NSP2_K81N,N_D377Y,M_I82T,Spike_D950N,NSP13_P77L,NSP3_P1469S,Spike_T478K,NSP6_T77A,NSP12_P323L,Spike_D614G,Spike_L452R,NSP4_V167L)
hCoV-19/Guinea/CERFIG-18789/2021	EPI_ISL_4219405	2021-03-11	Africa / Guinea / Kindia	Human	Other: Live in Community	Sentinel surveillance	Female	19	Hospitalized		Original	Nasopharyngeal swab		R.1	GR	(Spike_G769V,N_A119V,NSP15_D39G,NSP14_P412H,NSP14_M72I,Spike_E484K,N_R203K,N_G204R,M_F28L,Spike_W152L,N_S187L,NSP3_V15E,NSP12_P323L,NSP13_G439R,Spike_D614G,NSP6_L37F,N_Q418H)
hCoV-19/Guinea/CERFIG-18781/2021	EPI_ISL_4219408	2021-03-11	Africa / Guinea / Conakry	Human	Other: Live in Community	Sentinel surveillance	Female	57	Hospitalized		Original	Nasopharyngeal swab		B.1.629	GH	(N_A218V,NSP6_M52I,M_I82S,N_Q70R,NS3_S216P,NSP8_T123I,NS3_T14I,Spike_G142D,NSP2_P129L,NS3_Q57H,Spike_D796Y,Spike_T478K,NSP3_T820I,NSP3_T504P,N_S187L,NSP2_R4C,NSP12_P323L,Spike_P681H,Spike_D614G,NS7b_M1I,Spike_L452R,Spike_C1235F)
hCoV-19/Guinea/CERFIG-1336/2020	EPI_ISL_788933	2020-06-09	Africa / Guinea / Conakry	Human	Patient infected in community		Male	72	Hospitalized		Original	Oropharyngeal swab		B.1	G	(N_S206T,NSP12_P323L,NSP13_P504H,Spike_D614G)
hCoV-19/Guinea/CERFIG-1337/2020	EPI_ISL_788934	2020-06-09	Africa / Guinea / Conakry	Human	Patient infected in community		Female	60	Hospitalized		Original	Oropharyngeal swab		B.1	G	(N_S206T,NSP12_P323L,NSP13_P504H,Spike_D614G)
hCoV-19/Guinea/CERFIG-1338/2020	EPI_ISL_788935	2020-06-09	Africa / Guinea / Conakry	Human	Patient infected in community		Female	5	Hospitalized		Original	Oropharyngeal swab		B.1	G	(NSP12_P323L,NSP13_P504H,Spike_D614G)
hCoV-19/Guinea/CERFIG-1339/2020	EPI_ISL_788936	2020-06-09	Africa / Guinea / Conakry	Human	Patient infected in community		Male	2	Hospitalized		Original	Oropharyngeal swab		B.1	G	(N_S206T,NSP12_P323L,NSP13_P504H,Spike_D614G)
hCoV-19/Guinea/CERFIG-1340/2020	EPI_ISL_788937	2020-06-09	Africa / Guinea / Conakry	Human	Patient infected in community		Female	22	Hospitalized		Original	Oropharyngeal swab		B.1	G	(N_S206T,NSP12_P323L,NSP13_P504H,Spike_D614G)
hCoV-19/Guinea/CERFIG-2190/2020	EPI_ISL_788938	2020-06-23	Africa / Guinea / Conakry	Human	Patient infected in community		Male	45	Hospitalized		Original	Oropharyngeal swab		B.1	G	(N_S206T,NSP12_P323L,NSP13_P504H,Spike_D614G)
