# Supplementary material for: Genomic and epidemiological analysis of SARS-CoV-2 variants isolated in Guinea: a routine sequencing implementation
Source: BMC Infect Dis. 2025 Jan 2;25:3. doi: 10.1186/s12879-024-10411-2 (PMC11696909; doi:10.1186/s12879-024-10411-2)
Supplement: Supplementary file 2 — Supplementary Material 2. [file 12879_2024_10411_MOESM2_ESM.json]

{
  "version": "v2",
  "meta": {
    "title": "Genomic epidemiology of novel coronavirus - Default Build-focused subsampling",
    "updated": "2023-11-29",
    "build_url": "https://github.com/nextstrain/ncov",
    "maintainers": [
      {
        "name": "the Nextstrain team",
        "url": "https://nextstrain.org/"
      }
    ],
    "display_defaults": {
      "color_by": "clade_membership",
      "distance_measure": "num_date",
      "geo_resolution": "country",
      "map_triplicate": true,
      "branch_label": "clade"
    },
    "genome_annotations": {
      "nuc": {
        "end": 29903,
        "start": 1,
        "strand": "+",
        "type": "source",
        "seqid": "MN908947"
      },
      "ORF1a": {
        "seqid": "MN908947",
        "type": "CDS",
        "start": 266,
        "end": 13468,
        "strand": "+"
      },
      "ORF1b": {
        "seqid": "MN908947",
        "type": "CDS",
        "start": 13468,
        "end": 21555,
        "strand": "+"
      },
      "S": {
        "seqid": "MN908947",
        "type": "CDS",
        "start": 21563,
        "end": 25384,
        "strand": "+"
      },
      "ORF3a": {
        "seqid": "MN908947",
        "type": "CDS",
        "start": 25393,
        "end": 26220,
        "strand": "+"
      },
      "E": {
        "seqid": "MN908947",
        "type": "CDS",
        "start": 26245,
        "end": 26472,
        "strand": "+"
      },
      "M": {
        "seqid": "MN908947",
        "type": "CDS",
        "start": 26523,
        "end": 27191,
        "strand": "+"
      },
      "ORF6": {
        "seqid": "MN908947",
        "type": "CDS",
        "start": 27202,
        "end": 27387,
        "strand": "+"
      },
      "ORF7a": {
        "seqid": "MN908947",
        "type": "CDS",
        "start": 27394,
        "end": 27759,
        "strand": "+"
      },
      "ORF7b": {
        "seqid": "MN908947",
        "type": "CDS",
        "start": 27756,
        "end": 27887,
        "strand": "+"
      },
      "ORF8": {
        "seqid": "MN908947",
        "type": "CDS",
        "start": 27894,
        "end": 28259,
        "strand": "+"
      },
      "N": {
        "seqid": "MN908947",
        "type": "CDS",
        "start": 28274,
        "end": 29533,
        "strand": "+"
      },
      "ORF9b": {
        "seqid": "MN908947",
        "type": "CDS",
        "start": 28284,
        "end": 28577,
        "strand": "+"
      }
    },
    "description": "Hi! This is the default description, written in [Markdown](https://www.markdownguide.org/getting-started/). You can change this by creating another Markdown file and referencing it in the workflow config file:\n\n```yaml\nfiles:\n  description: path/to/description.md\n```\n",
    "colorings": [
      {
        "key": "clade_membership",
        "title": "Clade",
        "type": "categorical",
        "scale": [
          [
            "20H (Beta)",
            "#5E1D9D"
          ],
          [
            "20I (Alpha)",
            "#4B26B1"
          ],
          [
            "20J (Gamma)",
            "#4138C3"
          ],
          [
            "21A (Delta)",
            "#3F4FCC"
          ],
          [
            "21I (Delta)",
            "#4065CF"
          ],
          [
            "21J (Delta)",
            "#447ACD"
          ],
          [
            "21B (Kappa)",
            "#4A8BC3"
          ],
          [
            "21C (Epsilon)",
            "#529AB6"
          ],
          [
            "21D (Eta)",
            "#5BA6A6"
          ],
          [
            "21E (Theta)",
            "#66AE95"
          ],
          [
            "21F (Iota)",
            "#73B583"
          ],
          [
            "21G (Lambda)",
            "#81B973"
          ],
          [
            "21H (Mu)",
            "#91BC64"
          ],
          [
            "21K (BA.1)",
            "#A1BE58"
          ],
          [
            "21L (BA.2)",
            "#B1BD4E"
          ],
          [
            "21M (Omicron)",
            "#C0BA47"
          ],
          [
            "22A (BA.4)",
            "#CEB541"
          ],
          [
            "22B (BA.5)",
            "#DAAD3D"
          ],
          [
            "22C (BA.2.12.1)",
            "#E19F3A"
          ],
          [
            "22D (BA.2.75)",
            "#E68E36"
          ],
          [
            "22E (BQ.1)",
            "#E67832"
          ],
          [
            "22F (XBB)",
            "#E35F2D"
          ],
          [
            "23A (XBB.1.5)",
            "#DF4328"
          ],
          [
            "23B (XBB.1.16)",
            "#DB2823"
          ]
        ]
      },
      {
        "key": "num_date",
        "title": "Sampling date",
        "type": "continuous"
      },
      {
        "key": "gt",
        "title": "Genotype",
        "type": "categorical"
      },
      {
        "key": "emerging_lineage",
        "title": "Emerging Lineage",
        "type": "categorical",
        "scale": [
          [
            "BN.1",
            "#4334BF"
          ],
          [
            "XBC",
            "#4376CD"
          ],
          [
            "XBB.1.16.6",
            "#D9AD3D"
          ]
        ]
      },
      {
        "key": "immune_escape",
        "title": "Immune Escape vs BA.2",
        "type": "continuous"
      },
      {
        "key": "ace2_binding",
        "title": "ACE2 binding vs BA.2",
        "type": "continuous"
      },
      {
        "key": "pango_lineage",
        "title": "PANGO Lineage",
        "type": "categorical",
        "scale": [
          [
            "A",
            "#5E1D9D"
          ],
          [
            "A.1",
            "#5A1DA0"
          ],
          [
            "A.2",
            "#551EA4"
          ],
          [
            "A.3",
            "#511EA8"
          ],
          [
            "A.11",
            "#4E20AB"
          ],
          [
            "A.18",
            "#4D22AE"
          ],
          [
            "A.19",
            "#4B25B1"
          ],
          [
            "A.21",
            "#4A28B3"
          ],
          [
            "A.27",
            "#482BB6"
          ],
          [
            "B",
            "#462EB9"
          ],
          [
            "B.1",
            "#4531BC"
          ],
          [
            "B.1.1",
            "#4334BF"
          ],
          [
            "B.1.1.1",
            "#4237C1"
          ],
          [
            "C.2.1",
            "#403AC4"
          ],
          [
            "C.16",
            "#403DC5"
          ],
          [
            "C.35",
            "#4041C7"
          ],
          [
            "C.36.3.1",
            "#3F44C8"
          ],
          [
            "C.37",
            "#3F48C9"
          ],
          [
            "B.1.1.7",
            "#3F4CCA"
          ],
          [
            "B.1.1.8",
            "#3F4FCC"
          ],
          [
            "B.1.1.10",
            "#3F53CD"
          ],
          [
            "L.3",
            "#3F57CE"
          ],
          [
            "D.2",
            "#3E5ACF"
          ],
          [
            "B.1.1.28",
            "#3F5ED0"
          ],
          [
            "P.1",
            "#3F61D0"
          ],
          [
            "P.1.10",
            "#4064CF"
          ],
          [
            "P.1.13",
            "#4068CF"
          ],
          [
            "P.1.17",
            "#416BCE"
          ],
          [
            "P.3",
            "#416FCE"
          ],
          [
            "B.1.1.29",
            "#4272CE"
          ],
          [
            "B.1.1.71",
            "#4375CD"
          ],
          [
            "B.1.1.117",
            "#4379CD"
          ],
          [
            "B.1.1.200",
            "#447CCD"
          ],
          [
            "B.1.1.240",
            "#457FCB"
          ],
          [
            "B.1.1.241",
            "#4681C9"
          ],
          [
            "B.1.1.242",
            "#4784C8"
          ],
          [
            "B.1.1.254",
            "#4887C6"
          ],
          [
            "B.1.1.294",
            "#4989C4"
          ],
          [
            "R.1",
            "#4A8CC3"
          ],
          [
            "B.1.1.318",
            "#4B8EC1"
          ],
          [
            "B.1.1.369",
            "#4C91BF"
          ],
          [
            "B.1.1.404",
            "#4D94BE"
          ],
          [
            "B.1.1.420",
            "#4F96BC"
          ],
          [
            "B.1.1.466",
            "#5098B9"
          ],
          [
            "B.1.1.484",
            "#529AB7"
          ],
          [
            "B.1.1.487",
            "#539CB4"
          ],
          [
            "BA.1",
            "#549EB2"
          ],
          [
            "BA.1.1",
            "#569FAF"
          ],
          [
            "BA.1.15.1",
            "#57A1AD"
          ],
          [
            "BA.2",
            "#59A3AA"
          ],
          [
            "BA.2.6",
            "#5AA5A7"
          ],
          [
            "BA.2.12.1",
            "#5CA7A5"
          ],
          [
            "BA.2.50",
            "#5EA8A2"
          ],
          [
            "BA.2.56",
            "#5FAA9F"
          ],
          [
            "BA.4.1",
            "#61AB9D"
          ],
          [
            "BA.4.1.1",
            "#63AC9A"
          ],
          [
            "BA.4.6",
            "#65AD97"
          ],
          [
            "BA.5",
            "#67AE94"
          ],
          [
            "BA.5.2",
            "#69B091"
          ],
          [
            "BA.5.2.1",
            "#6BB18E"
          ],
          [
            "BF.7",
            "#6CB28C"
          ],
          [
            "BE.1.1",
            "#6EB389"
          ],
          [
            "B.1.2",
            "#71B486"
          ],
          [
            "B.1.8",
            "#73B584"
          ],
          [
            "B.1.22",
            "#75B581"
          ],
          [
            "B.1.36",
            "#77B67E"
          ],
          [
            "B.1.36.24",
            "#7AB77C"
          ],
          [
            "B.1.160",
            "#7CB879"
          ],
          [
            "B.1.177",
            "#7EB876"
          ],
          [
            "B.1.177.7",
            "#80B974"
          ],
          [
            "B.1.177.16",
            "#82BA71"
          ],
          [
            "B.1.192",
            "#85BA6F"
          ],
          [
            "B.1.214.3",
            "#87BB6C"
          ],
          [
            "B.1.225",
            "#8ABB6A"
          ],
          [
            "B.1.243",
            "#8CBC68"
          ],
          [
            "B.1.254",
            "#8FBC66"
          ],
          [
            "B.1.292",
            "#92BC64"
          ],
          [
            "B.1.336",
            "#94BD61"
          ],
          [
            "B.1.351",
            "#97BD5F"
          ],
          [
            "B.1.351.2",
            "#99BD5D"
          ],
          [
            "B.1.356",
            "#9CBE5B"
          ],
          [
            "B.1.388",
            "#9EBE59"
          ],
          [
            "B.1.391",
            "#A1BE58"
          ],
          [
            "B.1.416",
            "#A3BE56"
          ],
          [
            "B.1.427",
            "#A6BE55"
          ],
          [
            "B.1.428.2",
            "#A9BD53"
          ],
          [
            "B.1.429",
            "#ABBD52"
          ],
          [
            "B.1.438",
            "#AEBD50"
          ],
          [
            "B.1.462",
            "#B0BD4E"
          ],
          [
            "B.1.466",
            "#B3BD4D"
          ],
          [
            "B.1.467",
            "#B5BD4C"
          ],
          [
            "B.1.476",
            "#B8BC4B"
          ],
          [
            "B.1.482",
            "#BABC4A"
          ],
          [
            "B.1.517",
            "#BDBB48"
          ],
          [
            "B.1.525",
            "#BFBB47"
          ],
          [
            "B.1.526",
            "#C1BA46"
          ],
          [
            "B.1.582",
            "#C4BA45"
          ],
          [
            "B.1.595",
            "#C6B944"
          ],
          [
            "B.1.596",
            "#C9B843"
          ],
          [
            "B.1.617.1",
            "#CBB842"
          ],
          [
            "B.1.617.2",
            "#CDB642"
          ],
          [
            "AY.1",
            "#CFB541"
          ],
          [
            "AY.4",
            "#D0B440"
          ],
          [
            "AY.5",
            "#D2B240"
          ],
          [
            "AY.6",
            "#D4B13F"
          ],
          [
            "AY.7.1",
            "#D6B03F"
          ],
          [
            "AY.9",
            "#D8AE3E"
          ],
          [
            "AY.13",
            "#DAAD3D"
          ],
          [
            "AY.16",
            "#DCAC3D"
          ],
          [
            "AY.26",
            "#DDAA3C"
          ],
          [
            "AY.34",
            "#DEA73B"
          ],
          [
            "AY.34.1",
            "#DFA53B"
          ],
          [
            "AY.34.1.1",
            "#E0A33A"
          ],
          [
            "AY.36",
            "#E1A03A"
          ],
          [
            "AY.37",
            "#E29E39"
          ],
          [
            "AY.38",
            "#E39B39"
          ],
          [
            "AY.39",
            "#E49938"
          ],
          [
            "AY.43",
            "#E59738"
          ],
          [
            "AY.44",
            "#E69437"
          ],
          [
            "AY.45",
            "#E69137"
          ],
          [
            "AY.46",
            "#E68D36"
          ],
          [
            "AY.47",
            "#E68A35"
          ],
          [
            "AY.52",
            "#E68735"
          ],
          [
            "AY.75",
            "#E68334"
          ],
          [
            "AY.88",
            "#E68033"
          ],
          [
            "AY.99",
            "#E67C33"
          ],
          [
            "AY.103",
            "#E67932"
          ],
          [
            "AY.108",
            "#E67531"
          ],
          [
            "AY.109",
            "#E67130"
          ],
          [
            "AY.112",
            "#E56D30"
          ],
          [
            "AY.121",
            "#E5692F"
          ],
          [
            "AY.122",
            "#E4642E"
          ],
          [
            "AY.133",
            "#E3602D"
          ],
          [
            "B.1.621",
            "#E35C2C"
          ],
          [
            "B.1.621.1",
            "#E2582B"
          ],
          [
            "B.1.629",
            "#E1532B"
          ],
          [
            "B.1.637",
            "#E14F2A"
          ],
          [
            "B.1.640.1",
            "#E04B29"
          ],
          [
            "B.3",
            "#DF4628"
          ],
          [
            "B.4.5",
            "#DF4227"
          ],
          [
            "B.6",
            "#DE3E27"
          ],
          [
            "B.28",
            "#DE3926"
          ],
          [
            "B.40",
            "#DD3525"
          ],
          [
            "B.45",
            "#DD3124"
          ],
          [
            "B.57",
            "#DC2C24"
          ],
          [
            "XW",
            "#DB2823"
          ]
        ]
      },
      {
        "key": "GISAID_clade",
        "title": "GISAID Clade",
        "type": "categorical"
      },
      {
        "key": "S1_mutations",
        "title": "S1 mutations",
        "type": "continuous"
      },
      {
        "key": "current_frequency",
        "title": "Current frequency",
        "type": "continuous"
      },
      {
        "key": "mutational_fitness",
        "title": "Mutational fitness",
        "type": "continuous"
      },
      {
        "key": "location",
        "title": "Location",
        "type": "categorical",
        "scale": [
          [
            "Guediawaye",
            "#5E1D9D"
          ],
          [
            "Iressef Ngor",
            "#4B25B1"
          ],
          [
            "Keur Massar",
            "#4137C2"
          ],
          [
            "Mbao",
            "#3F4CCB"
          ],
          [
            "Sangalkam",
            "#3F62D0"
          ],
          [
            "Yeumbeul",
            "#4376CD"
          ],
          [
            "Guereo",
            "#4887C6"
          ],
          [
            "Mbour",
            "#4F97BB"
          ],
          [
            "Touba",
            "#58A2AC"
          ],
          [
            "Velingara",
            "#62AB9C"
          ],
          [
            "Riaba",
            "#6DB38A"
          ],
          [
            "Baney",
            "#7BB77A"
          ],
          [
            "Malabo",
            "#89BB6B"
          ],
          [
            "Bata",
            "#98BD5E"
          ],
          [
            "Mbini",
            "#A8BE54"
          ],
          [
            "Nsork",
            "#B7BD4B"
          ],
          [
            "Oxford GB",
            "#C5B945"
          ],
          [
            "Yakima County",
            "#D2B340"
          ],
          [
            "Humboldt County CA",
            "#DDAA3C"
          ],
          [
            "Los Angeles County CA",
            "#E39C39"
          ],
          [
            "Gooding County",
            "#E68B35"
          ],
          [
            "Maricopa County AZ",
            "#E67631"
          ],
          [
            "Caddo Parish LA",
            "#E35C2C"
          ],
          [
            "Ozaukee County",
            "#DF4227"
          ],
          [
            "Shelby County TN",
            "#DB2823"
          ]
        ]
      },
      {
        "key": "division",
        "title": "Admin Division",
        "type": "categorical",
        "scale": [
          [
            "Makkah",
            "#5E1D9D"
          ],
          [
            "Narathiwat",
            "#591DA1"
          ],
          [
            "China",
            "#541EA5"
          ],
          [
            "Victoria",
            "#4F1EAA"
          ],
          [
            "New Zealand",
            "#4D22AD"
          ],
          [
            "Kombo",
            "#4B25B0"
          ],
          [
            "Basse",
            "#4928B4"
          ],
          [
            "West Coast Region",
            "#482CB7"
          ],
          [
            "Dakar",
            "#462FBA"
          ],
          [
            "Thies",
            "#4433BE"
          ],
          [
            "Fatick",
            "#4236C1"
          ],
          [
            "Diourbel",
            "#4039C4"
          ],
          [
            "Kaolack",
            "#403EC6"
          ],
          [
            "Louga",
            "#4042C7"
          ],
          [
            "Kaffrine",
            "#3F46C9"
          ],
          [
            "Kolda",
            "#3F4BCA"
          ],
          [
            "Matam",
            "#3F4FCC"
          ],
          [
            "Kedougou",
            "#3F53CD"
          ],
          [
            "Boke",
            "#3E57CE"
          ],
          [
            "Conakry",
            "#3E5CD0"
          ],
          [
            "Kindia",
            "#3F60D0"
          ],
          [
            "Forecariah",
            "#4064CF"
          ],
          [
            "Dabola",
            "#4068CF"
          ],
          [
            "Faranah",
            "#416CCE"
          ],
          [
            "Kankan",
            "#426FCE"
          ],
          [
            "Nzerekore Region",
            "#4273CE"
          ],
          [
            "Nouackchott",
            "#4377CD"
          ],
          [
            "Buyo",
            "#447BCD"
          ],
          [
            "Bouafle",
            "#457FCB"
          ],
          [
            "Beoumi",
            "#4682C9"
          ],
          [
            "Niakara",
            "#4785C7"
          ],
          [
            "Yamoussoukro",
            "#4988C5"
          ],
          [
            "Ferkessedougou",
            "#4A8BC3"
          ],
          [
            "Katiola",
            "#4B8EC1"
          ],
          [
            "Bouak\u00e9",
            "#4C91BF"
          ],
          [
            "Dabou",
            "#4E94BD"
          ],
          [
            "Abidjan",
            "#4F97BA"
          ],
          [
            "Grand-bassam",
            "#5199B8"
          ],
          [
            "Bonoua",
            "#539BB5"
          ],
          [
            "Tiapoum",
            "#549EB2"
          ],
          [
            "Bamako",
            "#56A0AF"
          ],
          [
            "Mopti",
            "#58A2AC"
          ],
          [
            "Timbuktu",
            "#5AA4A9"
          ],
          [
            "Rivers",
            "#5BA6A6"
          ],
          [
            "Akwa-Ibom",
            "#5DA8A3"
          ],
          [
            "Delta",
            "#5FAA9F"
          ],
          [
            "Lagos",
            "#62AB9C"
          ],
          [
            "Enugu",
            "#64AC99"
          ],
          [
            "Edo",
            "#66AE95"
          ],
          [
            "Ondo State",
            "#68AF92"
          ],
          [
            "Ogun State",
            "#6AB18F"
          ],
          [
            "Benue State",
            "#6DB28B"
          ],
          [
            "Osun State",
            "#6FB388"
          ],
          [
            "Ekiti State",
            "#72B485"
          ],
          [
            "Kogi State",
            "#74B582"
          ],
          [
            "Oyo State",
            "#77B67F"
          ],
          [
            "Nasarawa State",
            "#7AB77C"
          ],
          [
            "Federal Capital Territory",
            "#7CB878"
          ],
          [
            "Plateau State",
            "#7FB975"
          ],
          [
            "Abuja",
            "#81BA72"
          ],
          [
            "Kwara State",
            "#84BA6F"
          ],
          [
            "Adamawa",
            "#87BB6D"
          ],
          [
            "Niger State",
            "#8ABB6A"
          ],
          [
            "Kaduna State",
            "#8DBC67"
          ],
          [
            "Gombe",
            "#90BC65"
          ],
          [
            "Maiduguri",
            "#93BC62"
          ],
          [
            "Kano State",
            "#96BD60"
          ],
          [
            "Borno State",
            "#99BD5D"
          ],
          [
            "Sokoto",
            "#9CBE5B"
          ],
          [
            "Sokoto State",
            "#9FBE59"
          ],
          [
            "Tunis",
            "#A2BE57"
          ],
          [
            "Bioko Sur",
            "#A5BE55"
          ],
          [
            "Bioko Norte",
            "#A8BD53"
          ],
          [
            "Litoral",
            "#ABBD51"
          ],
          [
            "Wele Nzas",
            "#AEBD50"
          ],
          [
            "South-West",
            "#B2BD4E"
          ],
          [
            "Luanda",
            "#B5BD4C"
          ],
          [
            "South Africa",
            "#B7BD4B"
          ],
          [
            "Scotland",
            "#BABC4A"
          ],
          [
            "Wales",
            "#BDBB48"
          ],
          [
            "England",
            "#C0BA47"
          ],
          [
            "France",
            "#C3BA46"
          ],
          [
            "Bern",
            "#C5B945"
          ],
          [
            "Syddanmark",
            "#C8B844"
          ],
          [
            "Nordjylland",
            "#CBB842"
          ],
          [
            "Sjaelland",
            "#CDB642"
          ],
          [
            "North Rhine Westphalia",
            "#CFB441"
          ],
          [
            "Bremen",
            "#D1B340"
          ],
          [
            "Niedersachsen",
            "#D4B13F"
          ],
          [
            "Baden-Wuerttemberg",
            "#D6B03F"
          ],
          [
            "Hamburg",
            "#D8AE3E"
          ],
          [
            "Germany",
            "#DAAD3D"
          ],
          [
            "Bavaria",
            "#DCAB3C"
          ],
          [
            "Berlin",
            "#DDA83C"
          ],
          [
            "Saxony",
            "#DFA53B"
          ],
          [
            "Colombia",
            "#E0A33A"
          ],
          [
            "Oregon",
            "#E1A03A"
          ],
          [
            "Washington",
            "#E29D39"
          ],
          [
            "California",
            "#E39A38"
          ],
          [
            "Idaho",
            "#E59738"
          ],
          [
            "Arizona",
            "#E69537"
          ],
          [
            "New Mexico",
            "#E69136"
          ],
          [
            "North Dakota",
            "#E68D36"
          ],
          [
            "Texas",
            "#E68935"
          ],
          [
            "Minnesota",
            "#E68434"
          ],
          [
            "Louisiana",
            "#E68033"
          ],
          [
            "Arkansas",
            "#E67C33"
          ],
          [
            "Wisconsin",
            "#E67832"
          ],
          [
            "Illinois",
            "#E67431"
          ],
          [
            "Tennessee",
            "#E66F30"
          ],
          [
            "Indiana",
            "#E56A2F"
          ],
          [
            "Kentucky",
            "#E4652E"
          ],
          [
            "Ohio",
            "#E3602D"
          ],
          [
            "Florida",
            "#E25B2C"
          ],
          [
            "North Carolina",
            "#E2562B"
          ],
          [
            "Pennsylvania",
            "#E1512A"
          ],
          [
            "Maryland",
            "#E04C29"
          ],
          [
            "New Jersey",
            "#DF4728"
          ],
          [
            "New York",
            "#DF4227"
          ],
          [
            "Connecticut",
            "#DE3C26"
          ],
          [
            "Massachusetts",
            "#DD3726"
          ],
          [
            "Rhode Island",
            "#DD3225"
          ],
          [
            "Puerto Rico",
            "#DC2D24"
          ],
          [
            "Guam",
            "#DB2823"
          ]
        ]
      },
      {
        "key": "country",
        "title": "Country",
        "type": "categorical",
        "scale": [
          [
            "Saudi Arabia",
            "#5E1D9D"
          ],
          [
            "Thailand",
            "#4B26B1"
          ],
          [
            "China",
            "#4138C3"
          ],
          [
            "Australia",
            "#3F4FCC"
          ],
          [
            "New Zealand",
            "#4065CF"
          ],
          [
            "Gambia",
            "#447ACD"
          ],
          [
            "Guinea-Bissau",
            "#4A8BC3"
          ],
          [
            "Senegal",
            "#529AB6"
          ],
          [
            "Guinea",
            "#5BA6A6"
          ],
          [
            "Mauritania",
            "#66AE95"
          ],
          [
            "Mali",
            "#73B583"
          ],
          [
            "Ghana",
            "#81B973"
          ],
          [
            "Nigeria",
            "#91BC64"
          ],
          [
            "Tunisia",
            "#A1BE58"
          ],
          [
            "Equatorial Guinea",
            "#B1BD4E"
          ],
          [
            "Angola",
            "#C0BA47"
          ],
          [
            "South Africa",
            "#CEB541"
          ],
          [
            "United Kingdom",
            "#DAAD3D"
          ],
          [
            "France",
            "#E19F3A"
          ],
          [
            "Switzerland",
            "#E68E36"
          ],
          [
            "Denmark",
            "#E67832"
          ],
          [
            "Germany",
            "#E35F2D"
          ],
          [
            "Colombia",
            "#DF4328"
          ],
          [
            "USA",
            "#DB2823"
          ]
        ]
      },
      {
        "key": "region",
        "title": "Region",
        "type": "categorical",
        "scale": [
          [
            "Asia",
            "#447CCD"
          ],
          [
            "Oceania",
            "#5EA9A1"
          ],
          [
            "Africa",
            "#8ABB6A"
          ],
          [
            "Europe",
            "#BEBB48"
          ],
          [
            "South America",
            "#E29E39"
          ],
          [
            "North America",
            "#E2562B"
          ]
        ]
      },
      {
        "key": "host",
        "title": "Host",
        "type": "categorical"
      },
      {
        "key": "age",
        "title": "Age",
        "type": "continuous"
      },
      {
        "key": "sex",
        "title": "Sex",
        "type": "categorical"
      },
      {
        "key": "author",
        "title": "Authors",
        "type": "categorical"
      },
      {
        "key": "originating_lab",
        "title": "Originating Lab",
        "type": "categorical"
      },
      {
        "key": "submitting_lab",
        "title": "Submitting Lab",
        "type": "categorical"
      },
      {
        "key": "recency",
        "title": "Submission Date",
        "type": "categorical",
        "scale": [
          [
            "Older",
            "#447CCD"
          ]
        ]
      },
      {
        "key": "epiweek",
        "title": "Epiweek (CDC)",
        "type": "categorical",
        "scale": [
          [
            "201952",
            "#511EA8"
          ],
          [
            "202006",
            "#511EA8"
          ],
          [
            "202009",
            "#482BB6"
          ],
          [
            "202010",
            "#482BB6"
          ],
          [
            "202011",
            "#482BB6"
          ],
          [
            "202012",
            "#482BB6"
          ],
          [
            "202013",
            "#4039C3"
          ],
          [
            "202014",
            "#4039C3"
          ],
          [
            "202015",
            "#4039C3"
          ],
          [
            "202016",
            "#4039C3"
          ],
          [
            "202017",
            "#4039C3"
          ],
          [
            "202018",
            "#4039C3"
          ],
          [
            "202019",
            "#4039C3"
          ],
          [
            "202020",
            "#3F4ACA"
          ],
          [
            "202021",
            "#3F4ACA"
          ],
          [
            "202022",
            "#3F4ACA"
          ],
          [
            "202023",
            "#3F4ACA"
          ],
          [
            "202024",
            "#3F4ACA"
          ],
          [
            "202025",
            "#3F4ACA"
          ],
          [
            "202026",
            "#3E5CD0"
          ],
          [
            "202027",
            "#3E5CD0"
          ],
          [
            "202028",
            "#3E5CD0"
          ],
          [
            "202029",
            "#3E5CD0"
          ],
          [
            "202030",
            "#3E5CD0"
          ],
          [
            "202031",
            "#3E5CD0"
          ],
          [
            "202032",
            "#3E5CD0"
          ],
          [
            "202033",
            "#416CCE"
          ],
          [
            "202034",
            "#416CCE"
          ],
          [
            "202035",
            "#416CCE"
          ],
          [
            "202036",
            "#416CCE"
          ],
          [
            "202037",
            "#416CCE"
          ],
          [
            "202038",
            "#416CCE"
          ],
          [
            "202039",
            "#447CCD"
          ],
          [
            "202040",
            "#447CCD"
          ],
          [
            "202041",
            "#447CCD"
          ],
          [
            "202042",
            "#447CCD"
          ],
          [
            "202043",
            "#447CCD"
          ],
          [
            "202044",
            "#447CCD"
          ],
          [
            "202045",
            "#447CCD"
          ],
          [
            "202046",
            "#4989C4"
          ],
          [
            "202047",
            "#4989C4"
          ],
          [
            "202048",
            "#4989C4"
          ],
          [
            "202049",
            "#4989C4"
          ],
          [
            "202050",
            "#4989C4"
          ],
          [
            "202051",
            "#4989C4"
          ],
          [
            "202052",
            "#4E96BC"
          ],
          [
            "202053",
            "#4E96BC"
          ],
          [
            "202101",
            "#4E96BC"
          ],
          [
            "202102",
            "#4E96BC"
          ],
          [
            "202103",
            "#4E96BC"
          ],
          [
            "202104",
            "#4E96BC"
          ],
          [
            "202105",
            "#559FB0"
          ],
          [
            "202106",
            "#559FB0"
          ],
          [
            "202107",
            "#559FB0"
          ],
          [
            "202108",
            "#559FB0"
          ],
          [
            "202109",
            "#559FB0"
          ],
          [
            "202110",
            "#559FB0"
          ],
          [
            "202111",
            "#559FB0"
          ],
          [
            "202112",
            "#5DA8A4"
          ],
          [
            "202113",
            "#5DA8A4"
          ],
          [
            "202114",
            "#5DA8A4"
          ],
          [
            "202115",
            "#5DA8A4"
          ],
          [
            "202116",
            "#5DA8A4"
          ],
          [
            "202117",
            "#5DA8A4"
          ],
          [
            "202118",
            "#66AE96"
          ],
          [
            "202119",
            "#66AE96"
          ],
          [
            "202120",
            "#66AE96"
          ],
          [
            "202121",
            "#66AE96"
          ],
          [
            "202122",
            "#66AE96"
          ],
          [
            "202123",
            "#66AE96"
          ],
          [
            "202124",
            "#66AE96"
          ],
          [
            "202125",
            "#6FB388"
          ],
          [
            "202126",
            "#6FB388"
          ],
          [
            "202127",
            "#6FB388"
          ],
          [
            "202128",
            "#6FB388"
          ],
          [
            "202129",
            "#6FB388"
          ],
          [
            "202130",
            "#6FB388"
          ],
          [
            "202131",
            "#7AB77C"
          ],
          [
            "202132",
            "#7AB77C"
          ],
          [
            "202133",
            "#7AB77C"
          ],
          [
            "202134",
            "#7AB77C"
          ],
          [
            "202135",
            "#7AB77C"
          ],
          [
            "202136",
            "#7AB77C"
          ],
          [
            "202137",
            "#7AB77C"
          ],
          [
            "202138",
            "#85BA6F"
          ],
          [
            "202139",
            "#85BA6F"
          ],
          [
            "202140",
            "#85BA6F"
          ],
          [
            "202141",
            "#85BA6F"
          ],
          [
            "202142",
            "#85BA6F"
          ],
          [
            "202143",
            "#85BA6F"
          ],
          [
            "202144",
            "#91BC64"
          ],
          [
            "202145",
            "#91BC64"
          ],
          [
            "202146",
            "#91BC64"
          ],
          [
            "202147",
            "#91BC64"
          ],
          [
            "202148",
            "#91BC64"
          ],
          [
            "202149",
            "#91BC64"
          ],
          [
            "202150",
            "#9DBE5A"
          ],
          [
            "202151",
            "#9DBE5A"
          ],
          [
            "202152",
            "#9DBE5A"
          ],
          [
            "202201",
            "#9DBE5A"
          ],
          [
            "202202",
            "#9DBE5A"
          ],
          [
            "202204",
            "#9DBE5A"
          ],
          [
            "202205",
            "#AABD53"
          ],
          [
            "202206",
            "#AABD53"
          ],
          [
            "202212",
            "#B6BD4B"
          ],
          [
            "202213",
            "#B6BD4B"
          ],
          [
            "202214",
            "#B6BD4B"
          ],
          [
            "202216",
            "#B6BD4B"
          ],
          [
            "202219",
            "#C2BA46"
          ],
          [
            "202220",
            "#C2BA46"
          ],
          [
            "202222",
            "#C2BA46"
          ],
          [
            "202223",
            "#C2BA46"
          ],
          [
            "202224",
            "#CDB642"
          ],
          [
            "202225",
            "#CDB642"
          ],
          [
            "202226",
            "#CDB642"
          ],
          [
            "202227",
            "#CDB642"
          ],
          [
            "202228",
            "#CDB642"
          ],
          [
            "202229",
            "#CDB642"
          ],
          [
            "202230",
            "#CDB642"
          ],
          [
            "202231",
            "#D6B03F"
          ],
          [
            "202232",
            "#D6B03F"
          ],
          [
            "202233",
            "#D6B03F"
          ],
          [
            "202234",
            "#D6B03F"
          ],
          [
            "202235",
            "#D6B03F"
          ],
          [
            "202236",
            "#D6B03F"
          ],
          [
            "202237",
            "#DDA83C"
          ],
          [
            "202239",
            "#DDA83C"
          ],
          [
            "202240",
            "#DDA83C"
          ],
          [
            "202241",
            "#DDA83C"
          ],
          [
            "202242",
            "#DDA83C"
          ],
          [
            "202245",
            "#E29D39"
          ],
          [
            "202246",
            "#E29D39"
          ],
          [
            "202248",
            "#E29D39"
          ],
          [
            "202250",
            "#E69036"
          ],
          [
            "202251",
            "#E69036"
          ],
          [
            "202301",
            "#E69036"
          ],
          [
            "202303",
            "#E69036"
          ],
          [
            "202305",
            "#E67F33"
          ],
          [
            "202306",
            "#E67F33"
          ],
          [
            "202335",
            "#DC2F24"
          ]
        ]
      },
      {
        "key": "QC_overall_score",
        "title": "Nextclade QC score",
        "type": "continuous"
      },
      {
        "key": "QC_overall_status",
        "title": "Nextclade QC status",
        "type": "categorical"
      },
      {
        "key": "reversion_mutations",
        "title": "Reversion mutations",
        "type": "continuous"
      },
      {
        "key": "potential_contaminants",
        "title": "Potential contaminants",
        "type": "continuous"
      },
      {
        "key": "rare_mutations",
        "title": "Rare mutations",
        "type": "continuous"
      }
    ],
    "filters": [
      "recency",
      "clade_membership",
      "emerging_lineage",
      "region",
      "country",
      "division",
      "location",
      "host",
      "epiweek",
      "QC_overall_status"
    ],
    "geo_resolutions": [
      {
        "key": "location",
        "demes": {
          "Keur Massar": {
            "latitude": 14.7825027,
            "longitude": -17.3111773
          },
          "Yeumbeul": {
            "latitude": 14.7722,
            "longitude": -17.3581
          },
          "Mbao": {
            "latitude": 14.7299,
            "longitude": -17.3258
          },
          "Guereo": {
            "latitude": 14.526659,
            "longitude": -17.096156
          },
          "Nsork": {
            "latitude": 1.1310535,
            "longitude": 11.2712687
          },
          "Velingara": {
            "latitude": 13.1441,
            "longitude": -14.1059
          },
          "Riaba": {
            "latitude": 3.3854557,
            "longitude": 8.7629712
          },
          "Mbini": {
            "latitude": 1.577253,
            "longitude": 9.7832297
          },
          "Guediawaye": {
            "latitude": 14.7828,
            "longitude": -17.376
          },
          "Baney": {
            "latitude": 3.7014833,
            "longitude": 8.9094224
          },
          "Ozaukee County": {
            "latitude": 43.407672,
            "longitude": -87.926654
          },
          "Sangalkam": {
            "latitude": 14.779304,
            "longitude": -17.228261
          },
          "Touba": {
            "latitude": 14.864559,
            "longitude": -15.876047
          },
          "Malabo": {
            "latitude": 3.752828,
            "longitude": 8.780061
          },
          "Bata": {
            "latitude": 1.8650897,
            "longitude": 9.768665
          },
          "Yakima County": {
            "latitude": 46.430431,
            "longitude": -120.711765
          },
          "Shelby County TN": {
            "latitude": 35.1782557,
            "longitude": -89.8739775
          },
          "Mbour": {
            "latitude": 14.411794,
            "longitude": -16.9657124
          },
          "Gooding County": {
            "latitude": 43.0031041,
            "longitude": -114.8286924
          }
        }
      },
      {
        "key": "division",
        "demes": {
          "Victoria": {
            "latitude": -37.121673,
            "longitude": 144.106178
          },
          "Minnesota": {
            "latitude": 46.126042,
            "longitude": -94.619581
          },
          "Texas": {
            "latitude": 31.146868,
            "longitude": -99.188758
          },
          "Buyo": {
            "latitude": 6.2507192,
            "longitude": -7.0057256
          },
          "Kaolack": {
            "latitude": 14.0436225,
            "longitude": -16.016446185954038
          },
          "Kwara State": {
            "latitude": 9.172913,
            "longitude": 4.409729
          },
          "Maiduguri": {
            "latitude": 11.8395375,
            "longitude": 13.1536214
          },
          "Berlin": {
            "latitude": 52.507192,
            "longitude": 13.408126
          },
          "Boke": {
            "latitude": 11.3406898,
            "longitude": -13.9440724
          },
          "Massachusetts": {
            "latitude": 42.340741,
            "longitude": -71.998513
          },
          "Kedougou": {
            "latitude": 12.55709,
            "longitude": -12.185538
          },
          "Matam": {
            "latitude": 15.0028849,
            "longitude": -13.9240088
          },
          "Hamburg": {
            "latitude": 53.5437641,
            "longitude": 10.0099133
          },
          "Yamoussoukro": {
            "latitude": 6.869145,
            "longitude": -5.2823277
          },
          "Delta": {
            "latitude": 5.5273061,
            "longitude": 6.1784167
          },
          "Thies": {
            "latitude": 14.791,
            "longitude": -16.9359
          },
          "Pennsylvania": {
            "latitude": 41.2033,
            "longitude": -77.1945
          },
          "France": {
            "latitude": 46.2276,
            "longitude": 2.2137
          },
          "Louisiana": {
            "latitude": 30.9843,
            "longitude": -91.9623
          },
          "Louga": {
            "latitude": 15.2401304,
            "longitude": -15.3441834
          },
          "Bavaria": {
            "latitude": 48.1382614,
            "longitude": 11.5845093
          },
          "Kindia": {
            "latitude": 10.1154374,
            "longitude": -13.1916883
          },
          "Osun State": {
            "latitude": 7.592215,
            "longitude": 4.505599
          },
          "Dakar": {
            "latitude": 14.725966,
            "longitude": -17.46181
          },
          "Makkah": {
            "latitude": 21.3891,
            "longitude": 39.8579
          },
          "Sokoto State": {
            "latitude": 13.0611195,
            "longitude": 5.3152203
          },
          "Basse": {
            "latitude": 13.40499765,
            "longitude": -14.149557582246608
          },
          "Scotland": {
            "latitude": 56.415858,
            "longitude": -4.090641
          },
          "Rhode Island": {
            "latitude": 41.5801,
            "longitude": -71.4774
          },
          "Kombo": {
            "latitude": 13.294035,
            "longitude": -16.656832
          },
          "Illinois": {
            "latitude": 40.088552,
            "longitude": -89.301876
          },
          "Abuja": {
            "latitude": 9.0643305,
            "longitude": 7.4892974
          },
          "Oyo State": {
            "latitude": 8.154414,
            "longitude": 3.632978
          },
          "Abidjan": {
            "latitude": 5.320357,
            "longitude": -4.016107
          },
          "Ferkessedougou": {
            "latitude": 9.5939778,
            "longitude": -5.1975952
          },
          "South-West": {
            "latitude": 6.4550575,
            "longitude": 3.3941795
          },
          "North Rhine Westphalia": {
            "latitude": 51.44,
            "longitude": 7.705
          },
          "Litoral": {
            "latitude": 1.6026374,
            "longitude": 9.841569
          },
          "Ogun State": {
            "latitude": 7.006146,
            "longitude": 3.401761
          },
          "Beoumi": {
            "latitude": 7.6745381,
            "longitude": -5.5827323
          },
          "Edo": {
            "latitude": 6.6076575,
            "longitude": 5.9722713
          },
          "Kogi State": {
            "latitude": 7.7949602,
            "longitude": 6.6868669
          },
          "Bremen": {
            "latitude": 53.0758196,
            "longitude": 8.8071646
          },
          "Bioko Sur": {
            "latitude": 3.4245254,
            "longitude": 8.6646092
          },
          "Niakara": {
            "latitude": 8.660329,
            "longitude": -5.291088
          },
          "Syddanmark": {
            "latitude": 55.3784583,
            "longitude": 9.13192766793894
          },
          "Kaduna State": {
            "latitude": 10.3825318,
            "longitude": 7.8533226
          },
          "Niger State": {
            "latitude": 9.9326083,
            "longitude": 5.6511088
          },
          "Borno State": {
            "latitude": 12.1875392,
            "longitude": 13.3080034
          },
          "Ekiti State": {
            "latitude": 7.736891,
            "longitude": 5.2738326
          },
          "Saxony": {
            "latitude": 50.9295798,
            "longitude": 13.4585052
          },
          "Lagos": {
            "latitude": 6.54252,
            "longitude": 3.286661
          },
          "Diourbel": {
            "latitude": 14.7043898,
            "longitude": -16.0511737
          },
          "Katiola": {
            "latitude": 8.0912137,
            "longitude": -5.150708249056292
          },
          "Arkansas": {
            "latitude": 35.201,
            "longitude": -91.8318
          },
          "Indiana": {
            "latitude": 40.2672,
            "longitude": -86.1349
          },
          "Washington": {
            "latitude": 47.183945,
            "longitude": -119.950361
          },
          "Dabou": {
            "latitude": 5.322596,
            "longitude": -4.3742639
          },
          "Bonoua": {
            "latitude": 5.2736582,
            "longitude": -3.5966802
          },
          "New Zealand": {
            "latitude": -41.500083,
            "longitude": 172.8344077
          },
          "Kaffrine": {
            "latitude": 14.2824927,
            "longitude": -15.0247364
          },
          "Federal Capital Territory": {
            "latitude": 8.8311228,
            "longitude": 7.1724673
          },
          "Bamako": {
            "latitude": 12.60503275,
            "longitude": -7.986513673439357
          },
          "Niedersachsen": {
            "latitude": 52.8398531,
            "longitude": 9.075962
          },
          "Luanda": {
            "latitude": -8.8272699,
            "longitude": 13.2439512
          },
          "Germany": {
            "latitude": 51.1657,
            "longitude": 10.4515
          },
          "Adamawa": {
            "latitude": 9.5129772,
            "longitude": 12.3881887
          },
          "Bouafle": {
            "latitude": 6.9926792,
            "longitude": -5.7444227
          },
          "Connecticut": {
            "latitude": 41.678117,
            "longitude": -72.669773
          },
          "Wales": {
            "latitude": 52.306085,
            "longitude": -3.621944
          },
          "South Africa": {
            "latitude": -28.8166235,
            "longitude": 24.991639
          },
          "Sokoto": {
            "latitude": 13.0611195,
            "longitude": 5.3152203
          },
          "Grand-Bassam": {
            "latitude": 5.212884,
            "longitude": -3.743226
          },
          "Narathiwat": {
            "latitude": 6.4277319,
            "longitude": 101.8212475
          },
          "Bern": {
            "latitude": 46.855135,
            "longitude": 7.570549
          },
          "Ohio": {
            "latitude": 40.199215,
            "longitude": -82.825637
          },
          "Colombia": {
            "latitude": 2.893108,
            "longitude": -73.7845142
          },
          "West Coast Region": {
            "latitude": 13.2229,
            "longitude": 16.582
          },
          "Gombe": {
            "latitude": 10.38301,
            "longitude": 11.206567
          },
          "Faranah": {
            "latitude": 10.3143203,
            "longitude": -10.890097
          },
          "Tunis": {
            "latitude": 36.806134,
            "longitude": 10.179324
          },
          "Wisconsin": {
            "latitude": 44.535145,
            "longitude": -89.527762
          },
          "Nordjylland": {
            "latitude": 56.8152793,
            "longitude": 9.727330772696376
          },
          "New York": {
            "latitude": 40.703395,
            "longitude": -73.904193
          },
          "Timbuktu": {
            "latitude": 16.7719091,
            "longitude": -3.0087272
          },
          "Sjaelland": {
            "latitude": 55.545959550000006,
            "longitude": 11.697905825948633
          },
          "Kano State": {
            "latitude": 11.8948389,
            "longitude": 8.5364136
          },
          "North Dakota": {
            "latitude": 47.6201461,
            "longitude": -100.540737
          },
          "Enugu": {
            "latitude": 6.5536094,
            "longitude": 7.4143061
          },
          "Mopti": {
            "latitude": 14.514489000000001,
            "longitude": -3.646458060483871
          },
          "Bouak\u00e9": {
            "latitude": 7.6906058,
            "longitude": -5.0298408
          },
          "Akwa-Ibom": {
            "latitude": 4.9408638,
            "longitude": 7.8412267
          },
          "Kankan": {
            "latitude": 10.6248355,
            "longitude": -9.3175166
          },
          "Nouackchott": {
            "latitude": 18.0792379,
            "longitude": -15.9780071
          },
          "Puerto Rico": {
            "latitude": 18.2208,
            "longitude": -66.5901
          },
          "Dubreka": {
            "latitude": 9.7889586,
            "longitude": -13.5171217
          },
          "Guam": {
            "latitude": 13.464887,
            "longitude": 144.792016
          },
          "Tennessee": {
            "latitude": 35.5175,
            "longitude": -86.5804
          },
          "California": {
            "latitude": 36.357039,
            "longitude": -119.690182
          },
          "Forecariah": {
            "latitude": 9.4300088,
            "longitude": -13.0833859
          },
          "Nzerekore Region": {
            "latitude": 8.372084107777571,
            "longitude": -8.834666578951598
          },
          "England": {
            "latitude": 52.405994,
            "longitude": -1.671707
          },
          "Grand-bassam": {
            "latitude": 5.212884,
            "longitude": -3.743226
          },
          "Plateau State": {
            "latitude": 9.0583446,
            "longitude": 9.6826289
          },
          "Kentucky": {
            "latitude": 37.64954,
            "longitude": -85.45019
          },
          "Ondo State": {
            "latitude": 6.970395,
            "longitude": 5.101463
          },
          "Bioko Norte": {
            "latitude": 3.6484594,
            "longitude": 8.7851155
          },
          "Baden-Wuerttemberg": {
            "latitude": 48.712618,
            "longitude": 9.13403
          },
          "Conakry": {
            "latitude": 9.5170602,
            "longitude": -13.6998434
          },
          "Coyah": {
            "latitude": 9.709041,
            "longitude": -13.388956
          },
          "Nasarawa State": {
            "latitude": 8.4387868,
            "longitude": 8.2382849
          },
          "Rivers": {
            "latitude": 4.8416028,
            "longitude": 6.8604088
          },
          "Tiapoum": {
            "latitude": 5.257687000000001,
            "longitude": -2.8536454090555075
          },
          "Arizona": {
            "latitude": 34.220707,
            "longitude": -111.657462
          },
          "Oregon": {
            "latitude": 43.8041,
            "longitude": -120.5542
          },
          "Idaho": {
            "latitude": 43.810421,
            "longitude": -114.351215
          },
          "New Mexico": {
            "latitude": 34.5199,
            "longitude": -105.8701
          },
          "Maryland": {
            "latitude": 39.0458,
            "longitude": -76.6413
          },
          "Benue State": {
            "latitude": 7.3505747,
            "longitude": 8.7772877
          },
          "N'zerekore": {
            "latitude": 7.7589949,
            "longitude": -8.8160001
          },
          "Dabola": {
            "latitude": 10.742172,
            "longitude": -11.106486
          },
          "Labe": {
            "latitude": 11.7614835,
            "longitude": -12.0118889
          },
          "Florida": {
            "latitude": 27.6648,
            "longitude": -81.5158
          },
          "China": {
            "latitude": 33.394333,
            "longitude": 104.689839
          },
          "Kolda": {
            "latitude": 12.9493,
            "longitude": -14.4723
          },
          "New Jersey": {
            "latitude": 40.0583,
            "longitude": -74.4057
          },
          "Wele Nzas": {
            "latitude": 1.4648719,
            "longitude": 11.131676
          },
          "North Carolina": {
            "latitude": 35.7596,
            "longitude": -79.0193
          },
          "Fatick": {
            "latitude": 13.9406041,
            "longitude": -16.4024021
          }
        }
      },
      {
        "key": "country",
        "demes": {
          "Germany": {
            "latitude": 51.1657,
            "longitude": 10.4515
          },
          "South Africa": {
            "latitude": -28.8166235,
            "longitude": 24.991639
          },
          "Denmark": {
            "latitude": 56.2639,
            "longitude": 9.5018
          },
          "United Kingdom": {
            "latitude": 54.242833,
            "longitude": -2.088739
          },
          "Colombia": {
            "latitude": 2.893108,
            "longitude": -73.7845142
          },
          "Nigeria": {
            "latitude": 10.0,
            "longitude": 8.0
          },
          "Tunisia": {
            "latitude": 33.654143,
            "longitude": 9.065134
          },
          "Equatorial Guinea": {
            "latitude": 1.613172,
            "longitude": 10.5170357
          },
          "France": {
            "latitude": 46.2276,
            "longitude": 2.2137
          },
          "Mali": {
            "latitude": 16.3700359,
            "longitude": -2.2900239
          },
          "Guinea": {
            "latitude": 10.7226226,
            "longitude": -10.7083587
          },
          "Guinea-Bissau": {
            "latitude": 12.100035,
            "longitude": -14.9000214
          },
          "Saudi Arabia": {
            "latitude": 25.0,
            "longitude": 45.0
          },
          "Thailand": {
            "latitude": 14.8971921,
            "longitude": 100.83273
          },
          "Australia": {
            "latitude": -24.7761085,
            "longitude": 134.755
          },
          "Gambia": {
            "latitude": 13.5,
            "longitude": -15.5
          },
          "China": {
            "latitude": 33.394333,
            "longitude": 104.689839
          },
          "Senegal": {
            "latitude": 14.5,
            "longitude": -14.25
          },
          "Switzerland": {
            "latitude": 46.8182,
            "longitude": 8.2275
          },
          "Ghana": {
            "latitude": 7.811417,
            "longitude": -1.089272
          },
          "New Zealand": {
            "latitude": -41.500083,
            "longitude": 172.8344077
          },
          "Mauritania": {
            "latitude": 20.2540382,
            "longitude": -9.2399263
          },
          "Angola": {
            "latitude": -11.8775768,
            "longitude": 17.5691241
          },
          "USA": {
            "latitude": 38.916963,
            "longitude": -98.891372
          }
        }
      },
      {
        "key": "region",
        "demes": {
          "Africa": {
            "latitude": 4.070194,
            "longitude": 21.824559
          },
          "North America": {
            "latitude": 28.2367447,
            "longitude": -97.738017
          },
          "Europe": {
            "latitude": 49.646237,
            "longitude": 10.799454
          },
          "Asia": {
            "latitude": 30.451098,
            "longitude": 86.654576
          },
          "Oceania": {
            "latitude": -25.0562891,
            "longitude": 152.008576
          },
          "South America": {
            "latitude": -13.083583,
            "longitude": -58.470721
          }
        }
      }
    ],
    "panels": [
      "tree",
      "map",
      "entropy",
      "frequencies"
    ]
  },
  "tree": {
    "name": "NODE_0000001",
    "node_attrs": {
      "div": 0,
      "num_date": {
        "value": 2019.9849315068493,
        "confidence": [
          2019.9315957569363,
          2019.9849315068493
        ]
      },
      "mutational_fitness": {
        "value": 0.0
      },
      "emerging_lineage": {
        "value": "19A"
      },
      "clade_membership": {
        "value": "19A"
      },
      "S1_mutations": {
        "value": 0.0
      },
      "current_frequency": {
        "value": 1.0
      },
      "country": {
        "value": "China",
        "confidence": {
          "China": 0.5038570228269542,
          "Gambia": 0.007985471329071996,
          "Nigeria": 0.0059605017486513605,
          "Senegal": 0.4477940015113551
        },
        "entropy": 0.9904691257813545
      }
    },
    "branch_attrs": {
      "mutations": {},
      "labels": {
        "clade": "19A",
        "emerging_lineage": "19A"
      }
    },
    "children": [
      {
        "name": "Wuhan-Hu-1/2019",
        "node_attrs": {
          "div": 0,
          "num_date": {
            "value": 2019.9849315068493,
            "confidence": [
              2019.9849315068493,
              2019.9849315068493
            ]
          },
          "url": "https://www.ncbi.nlm.nih.gov/nuccore/MN908947",
          "author": {
            "author": "Wu et al",
            "value": "Wu et al"
          },
          "mutational_fitness": {
            "value": 0.0
          },
          "emerging_lineage": {
            "value": "19A"
          },
          "clade_membership": {
            "value": "19A"
          },
          "S1_mutations": {
            "value": 0.0
          },
          "potential_contaminants": {
            "value": 0.0
          },
          "host": {
            "value": "Homo sapiens"
          },
          "reversion_mutations": {
            "value": 0.0
          },
          "pango_lineage": {
            "value": "B"
          },
          "current_frequency": {
            "value": 0.0
          },
          "QC_overall_score": {
            "value": 0.0
          },
          "QC_overall_status": {
            "value": "good"
          },
          "genbank_accession": {
            "value": "MN908947"
          },
          "epiweek": {
            "value": "201952"
          },
          "recency": {
            "value": "Older"
          },
          "gisaid_epi_isl": {
            "value": "EPI_ISL_402125"
          },
          "division": {
            "value": "China"
          },
          "rare_mutations": {
            "value": 0.0
          },
          "country": {
            "value": "China",
            "confidence": {
              "China": 1.0
            },
            "entropy": -1.000088900581841e-12
          },
          "submitting_lab": {
            "value": "Fudan University, Shanghai Public Health Clinical Center & School of Public Health"
          },
          "region": {
            "value": "Asia"
          }
        },
        "branch_attrs": {
          "mutations": {}
        }
      },
      {
        "name": "NODE_0000000",
        "node_attrs": {
          "div": 0,
          "num_date": {
            "value": 2020.057499900422,
            "confidence": [
              2019.97563604871,
              2020.0719757604097
            ]
          },
          "mutational_fitness": {
            "value": 0.0
          },
          "emerging_lineage": {
            "value": "19A"
          },
          "clade_membership": {
            "value": "19A"
          },
          "S1_mutations": {
            "value": 0.0
          },
          "current_frequency": {
            "value": 1.0
          },
          "country": {
            "value": "Senegal",
            "confidence": {
              "Senegal": 0.9999644540014518
            },
            "entropy": 0.000443734961887974
          }
        },
        "branch_attrs": {
          "mutations": {}
        },
        "children": [
          {
            "name": "NODE_0000007",
            "node_attrs": {
              "div": 0,
              "num_date": {
                "value": 2020.081177998437,
                "confidence": [
                  2020.0327960345946,
                  2020.1765717484827
                ]
              },
              "mutational_fitness": {
                "value": 0.0
              },
              "emerging_lineage": {
                "value": "19A"
              },
              "clade_membership": {
                "value": "19A"
              },
              "S1_mutations": {
                "value": 0.0
              },
              "current_frequency": {
                "value": 0.0
              },
              "country": {
                "value": "Senegal",
                "confidence": {
                  "Senegal": 0.998872451336445
                },
                "entropy": 0.009690458636683776
              }
            },
            "branch_attrs": {
              "mutations": {}
            },
            "children": [
              {
                "name": "NODE_0000002",
                "node_attrs": {
                  "div": 0,
                  "num_date": {
                    "value": 2020.1528459614824,
                    "confidence": [
                      2020.1103251872426,
                      2020.2051066441363
                    ]
                  },
                  "mutational_fitness": {
                    "value": 0.0
                  },
                  "emerging_lineage": {
                    "value": "19A"
                  },
                  "clade_membership": {
                    "value": "19A"
                  },
                  "S1_mutations": {
                    "value": 0.0
                  },
                  "current_frequency": {
                    "value": 0.0
                  },
                  "country": {
                    "value": "Senegal",
                    "confidence": {
                      "Senegal": 0.9865055837831832,
                      "United Kingdom": 0.01253990790316456
                    },
                    "entropy": 0.07615277724865321
                  }
                },
                "branch_attrs": {
                  "mutations": {}
                },
                "children": [
                  {
                    "name": "NODE_0000003",
                    "node_attrs": {
                      "div": 0,
                      "num_date": {
                        "value": 2020.1630343356132,
                        "confidence": [
                          2020.1382226102407,
                          2020.2062841530055
                        ]
                      },
                      "mutational_fitness": {
                        "value": 0.0
                      },
                      "emerging_lineage": {
                        "value": "19A"
                      },
                      "clade_membership": {
                        "value": "19A"
                      },
                      "S1_mutations": {
                        "value": 0.0
                      },
                      "current_frequency": {
                        "value": 0.0
                      },
                      "country": {
                        "value": "United Kingdom",
                        "confidence": {
                          "Senegal": 0.007110094585225238,
                          "United Kingdom": 0.9926333612251194
                        },
                        "entropy": 0.04488875215288126
                      }
                    },
                    "branch_attrs": {
                      "mutations": {}
                    },
                    "children": [
                      {
                        "name": "Scotland/CVR179/2020",
                        "node_attrs": {
                          "div": 4,
                          "num_date": {
                            "value": 2020.2090163934427,
                            "confidence": [
                              2020.2090163934427,
                              2020.2090163934427
                            ]
                          },
                          "url": "https://www.ncbi.nlm.nih.gov/nuccore/OX605084",
                          "author": {
                            "author": "?",
                            "value": "?"
                          },
                          "mutational_fitness": {
                            "value": 0.0
                          },
                          "emerging_lineage": {
                            "value": "19A"
                          },
                          "clade_membership": {
                            "value": "19A"
                          },
                          "S1_mutations": {
                            "value": 0.0
                          },
                          "potential_contaminants": {
                            "value": 1.0
                          },
                          "reversion_mutations": {
                            "value": 0.0
                          },
                          "pango_lineage": {
                            "value": "B.57"
                          },
                          "current_frequency": {
                            "value": 0.0
                          },
                          "QC_overall_score": {
                            "value": 0.194252
                          },
                          "QC_overall_status": {
                            "value": "good"
                          },
                          "genbank_accession": {
                            "value": "OX605084"
                          },
                          "epiweek": {
                            "value": "202012"
                          },
                          "recency": {
                            "value": "Older"
                          },
                          "gisaid_epi_isl": {
                            "value": "EPI_ISL_425719"
                          },
                          "division": {
                            "value": "Scotland"
                          },
                          "rare_mutations": {
                            "value": 3.0
                          },
                          "country": {
                            "value": "United Kingdom",
                            "confidence": {
                              "United Kingdom": 1.0
                            },
                            "entropy": -1.000088900581841e-12
                          },
                          "submitting_lab": {
                            "value": "WoSSVC, New Lister Building, Glasgow Royal Infirmary, 10-16 Alexandra Parade - Level 5, Glasgow G31 2ER, Scotland, United Kingdom / MRC-UoG CVR, Sir Michael Stoker Building, Garscube Campus, 464 Bearsden Road, Glasgow G61 1QH, Scotland"
                          },
                          "region": {
                            "value": "Europe"
                          }
                        },
                        "branch_attrs": {
                          "mutations": {
                            "nuc": [
                              "C3787T",
                              "C9857T",
                              "C16362T",
                              "C16596T"
                            ]
                          }
                        }
                      },
                      {
                        "name": "England/LIVE-A6A86/2020",
                        "node_attrs": {
                          "div": 2,
                          "num_date": {
                            "value": 2020.2062841530055,
                            "confidence": [
                              2020.2062841530055,
                              2020.2062841530055
                            ]
                          },
                          "url": "https://www.ncbi.nlm.nih.gov/nuccore/OX602105",
                          "author": {
                            "author": "?",
                            "value": "?"
                          },
                          "originating_lab": {
                            "value": "Liverpool Clinical Laboratories"
                          },
                          "mutational_fitness": {
                            "value": -0.003
                          },
                          "emerging_lineage": {
                            "value": "19A"
                          },
                          "clade_membership": {
                            "value": "19A"
                          },
                          "S1_mutations": {
                            "value": 0.0
                          },
                          "potential_contaminants": {
                            "value": 1.0
                          },
                          "host": {
                            "value": "Homo sapiens"
                          },
                          "reversion_mutations": {
                            "value": 0.0
                          },
                          "pango_lineage": {
                            "value": "B"
                          },
                          "current_frequency": {
                            "value": 0.0
                          },
                          "QC_overall_score": {
                            "value": 0.000494
                          },
                          "QC_overall_status": {
                            "value": "good"
                          },
                          "genbank_accession": {
                            "value": "OX602105"
                          },
                          "epiweek": {
                            "value": "202012"
                          },
                          "recency": {
                            "value": "Older"
                          },
                          "gisaid_epi_isl": {
                            "value": "EPI_ISL_499498"
                          },
                          "division": {
                            "value": "England"
                          },
                          "rare_mutations": {
                            "value": 2.0
                          },
                          "country": {
                            "value": "United Kingdom",
                            "confidence": {
                              "United Kingdom": 1.0
                            },
                            "entropy": -1.000088900581841e-12
                          },
                          "submitting_lab": {
                            "value": "Liverpool"
                          },
                          "region": {
                            "value": "Europe"
                          }
                        },
                        "branch_attrs": {
                          "mutations": {
                            "nuc": [
                              "A1605-",
                              "T1606-",
                              "G1607-",
                              "C8917T",
                              "C17898T",
                              "C29870A"
                            ],
                            "ORF1a": [
                              "D448-"
                            ]
                          },
                          "labels": {
                            "aa": "ORF1a: D448-"
                          }
                        }
                      }
                    ]
                  },
                  {
                    "name": "NODE_0000004",
                    "node_attrs": {
                      "div": 0,
                      "num_date": {
                        "value": 2020.1898789583286,
                        "confidence": [
                          2020.1547270145472,
                          2020.1998694368306
                        ]
                      },
                      "mutational_fitness": {
                        "value": 0.0
                      },
                      "emerging_lineage": {
                        "value": "19A"
                      },
                      "clade_membership": {
                        "value": "19A"
                      },
                      "S1_mutations": {
                        "value": 0.0
                      },
                      "current_frequency": {
                        "value": 0.0
                      },
                      "country": {
                        "value": "Senegal",
                        "confidence": {
                          "Senegal": 0.9939029890303605,
                          "United Kingdom": 0.006006924714619202
                        },
                        "entropy": 0.03774599402928231
                      }
                    },
                    "branch_attrs": {
                      "mutations": {}
                    },
                    "children": [
                      {
                        "name": "Senegal/306/2020",
                        "node_attrs": {
                          "div": 2,
                          "num_date": {
                            "value": 2020.2090163934427,
                            "confidence": [
                              2020.2090163934427,
                              2020.2090163934427
                            ]
                          },
                          "url": "https://www.gisaid.org/",
                          "author": {
                            "author": "Ndongo Dia, Moussa Moise Diagne, Mamadou Diop, Ousmane Faye, Amadou Alpha Sall",
                            "value": "Ndongo Dia, Moussa Moise Diagne, Mamadou Diop, Ousmane Faye, Amadou Alpha Sall"
                          },
                          "originating_lab": {
                            "value": "Institut Pasteur Dakar"
                          },
                          "mutational_fitness": {
                            "value": -0.128486
                          },
                          "emerging_lineage": {
                            "value": "19A"
                          },
                          "clade_membership": {
                            "value": "19A"
                          },
                          "S1_mutations": {
                            "value": 0.0
                          },
                          "potential_contaminants": {
                            "value": 0.0
                          },
                          "host": {
                            "value": "Human"
                          },
                          "reversion_mutations": {
                            "value": 0.0
                          },
                          "GISAID_clade": {
                            "value": "L"
                          },
                          "pango_lineage": {
                            "value": "B.3"
                          },
                          "current_frequency": {
                            "value": 0.0
                          },
                          "QC_overall_score": {
                            "value": 0.0
                          },
                          "QC_overall_status": {
                            "value": "good"
                          },
                          "sex": {
                            "value": "Male"
                          },
                          "epiweek": {
                            "value": "202012"
                          },
                          "recency": {
                            "value": "Older"
                          },
                          "gisaid_epi_isl": {
                            "value": "EPI_ISL_420069"
                          },
                          "division": {
                            "value": "Dakar"
                          },
                          "rare_mutations": {
                            "value": 0.0
                          },
                          "country": {
                            "value": "Senegal",
                            "confidence": {
                              "Senegal": 1.0
                            },
                            "entropy": -1.000088900581841e-12
                          },
                          "submitting_lab": {
                            "value": "Institut Pasteur de Dakar"
                          },
                          "region": {
                            "value": "Africa"
                          },
                          "age": {
                            "value": "45"
                          }
                        },
                        "branch_attrs": {
                          "mutations": {
                            "nuc": [
                              "G1440A",
                              "G2891A"
                            ],
                            "ORF1a": [
                              "G392D",
                              "A876T"
                            ]
                          },
                          "labels": {
                            "aa": "ORF1a: G392D, A876T"
                          }
                        }
                      },
                      {
                        "name": "NODE_0000006",
                        "node_attrs": {
                          "div": 0,
                          "num_date": {
                            "value": 2020.210683844374,
                            "confidence": [
                              2020.187866245234,
                              2020.2544181274914
                            ]
                          },
                          "mutational_fitness": {
                            "value": 0.0
                          },
                          "emerging_lineage": {
                            "value": "19A"
                          },
                          "clade_membership": {
                            "value": "19A"
                          },
                          "S1_mutations": {
                            "value": 0.0
                          },
                          "current_frequency": {
                            "value": 0.0
                          },
                          "country": {
                            "value": "Senegal",
                            "confidence": {
                              "Senegal": 0.986761348630658,
                              "United Kingdom": 0.012476310657361787
                            },
                            "entropy": 0.0742763850442563
                          }
                        },
                        "branch_attrs": {
                          "mutations": {}
                        },
                        "children": [
                          {
                            "name": "Senegal/SN-MBO-201778/2021",
                            "node_attrs": {
                              "div": 3,
                              "num_date": {
                                "value": 2021.0479452054794,
                                "confidence": [
                                  2021.0479452054794,
                                  2021.0479452054794
                                ]
                              },
                              "url": "https://www.gisaid.org/",
                              "author": {
                                "author": "Souleymane MBOUP, Abdou PADANE, Abdoulie KANTEH, Abdul Karim SESAY, Khadim GUEYE, Papa Alassane DIAW, Birahim Piere NDIAYE, Barada CISSE, Aminata MBOUP, Moustapha MBOW, Ndeye Coumba Toure KANE, Nafisatou LEYE, Gora LO, Ambroise AHOUIDI, Astou Gaye GAYE, Aminata DIA, Yacine DIA",
                                "value": "Souleymane MBOUP, Abdou PADANE, Abdoulie KANTEH, Abdul Karim SESAY, Khadim GUEYE, Papa Alassane DIAW, Birahim Piere NDIAYE, Barada CISSE, Aminata MBOUP, Moustapha MBOW, Ndeye Coumba Toure KANE, Nafisatou LEYE, Gora LO, Ambroise AHOUIDI, Astou Gaye GAYE, Aminata DIA, Yacine DIA"
                              },
                              "originating_lab": {
                                "value": "Iressef Genomics lab"
                              },
                              "mutational_fitness": {
                                "value": 9.57243e-05
                              },
                              "emerging_lineage": {
                                "value": "19A"
                              },
                              "clade_membership": {
                                "value": "19A"
                              },
                              "S1_mutations": {
                                "value": 0.0
                              },
                              "potential_contaminants": {
                                "value": 0.0
                              },
                              "host": {
                                "value": "Human"
                              },
                              "reversion_mutations": {
                                "value": 0.0
                              },
                              "GISAID_clade": {
                                "value": "L"
                              },
                              "pango_lineage": {
                                "value": "B"
                              },
                              "current_frequency": {
                                "value": 0.0
                              },
                              "QC_overall_score": {
                                "value": 0.0
                              },
                              "QC_overall_status": {
                                "value": "good"
                              },
                              "sex": {
                                "value": "Male"
                              },
                              "epiweek": {
                                "value": "202103"
                              },
                              "recency": {
                                "value": "Older"
                              },
                              "gisaid_epi_isl": {
                                "value": "EPI_ISL_1167153"
                              },
                              "division": {
                                "value": "Dakar"
                              },
                              "rare_mutations": {
                                "value": 3.0
                              },
                              "country": {
                                "value": "Senegal",
                                "confidence": {
                                  "Senegal": 1.0
                                },
                                "entropy": -1.000088900581841e-12
                              },
                              "submitting_lab": {
                                "value": "L'institut de Recherche en Sant\u00e9, de Surveillance \u00c9pid\u00e9miologique et de Formation (IRESSEF)"
                              },
                              "region": {
                                "value": "Africa"
                              },
                              "age": {
                                "value": "68"
                              }
                            },
                            "branch_attrs": {
                              "mutations": {
                                "nuc": [
                                  "C11962T",
                                  "C13694T",
                                  "T18132C"
                                ],
                                "ORF1b": [
                                  "T76I"
                                ]
                              },
                              "labels": {
                                "aa": "ORF1b: T76I"
                              }
                            }
                          },
                          {
                            "name": "Scotland/CVR2444/2020",
                            "node_attrs": {
                              "div": 3,
                              "num_date": {
                                "value": 2020.285519125683,
                                "confidence": [
                                  2020.285519125683,
                                  2020.285519125683
                                ]
                              },
                              "url": "https://www.ncbi.nlm.nih.gov/nuccore/OX605306",
                              "author": {
                                "author": "?",
                                "value": "?"
                              },
                              "originating_lab": {
                                "value": "West of Scotland Specialist Virology Centre, NHSGGC / MRC-University of Glasgow Centre for Virus Research"
                              },
                              "mutational_fitness": {
                                "value": -0.043073400000000005
                              },
                              "emerging_lineage": {
                                "value": "19A"
                              },
                              "clade_membership": {
                                "value": "19A"
                              },
                              "S1_mutations": {
                                "value": 0.0
                              },
                              "potential_contaminants": {
                                "value": 1.0
                              },
                              "host": {
                                "value": "Homo sapiens"
                              },
                              "reversion_mutations": {
                                "value": 0.0
                              },
                              "pango_lineage": {
                                "value": "B.45"
                              },
                              "current_frequency": {
                                "value": 0.0
                              },
                              "QC_overall_score": {
                                "value": 0.0
                              },
                              "QC_overall_status": {
                                "value": "good"
                              },
                              "genbank_accession": {
                                "value": "OX605306"
                              },
                              "epiweek": {
                                "value": "202016"
                              },
                              "recency": {
                                "value": "Older"
                              },
                              "gisaid_epi_isl": {
                                "value": "EPI_ISL_477941"
                              },
                              "division": {
                                "value": "Scotland"
                              },
                              "rare_mutations": {
                                "value": 2.0
                              },
                              "country": {
                                "value": "United Kingdom",
                                "confidence": {
                                  "United Kingdom": 1.0
                                },
                                "entropy": -1.000088900581841e-12
                              },
                              "submitting_lab": {
                                "value": "WoSSVC, New Lister Building, Glasgow Royal Infirmary, 10-16 Alexandra Parade - Level 5, Glasgow G31 2ER, Scotland, United Kingdom / MRC-UoG CVR, Sir Michael Stoker Building, Garscube Campus, 464 Bearsden Road, Glasgow G61 1QH, Scotland"
                              },
                              "region": {
                                "value": "Europe"
                              }
                            },
                            "branch_attrs": {
                              "mutations": {
                                "nuc": [
                                  "A1605-",
                                  "T1606-",
                                  "G1607-",
                                  "C12710T",
                                  "C26447T",
                                  "C28854T"
                                ],
                                "ORF1a": [
                                  "D448-"
                                ],
                                "E": [
                                  "S68F"
                                ],
                                "N": [
                                  "S194L"
                                ]
                              },
                              "labels": {
                                "aa": "ORF1a: D448-; E: S68F; N: S194L"
                              }
                            }
                          }
                        ]
                      }
                    ]
                  }
                ]
              },
              {
                "name": "NODE_0001437",
                "node_attrs": {
                  "div": 1,
                  "num_date": {
                    "value": 2020.1530812421797,
                    "confidence": [
                      2020.0867586977556,
                      2020.1666262092533
                    ]
                  },
                  "mutational_fitness": {
                    "value": -0.003
                  },
                  "emerging_lineage": {
                    "value": "19A"
                  },
                  "clade_membership": {
                    "value": "19A"
                  },
                  "S1_mutations": {
                    "value": 0.0
                  },
                  "current_frequency": {
                    "value": 0.0
                  },
                  "country": {
                    "value": "Senegal",
                    "confidence": {
                      "Gambia": 0.027686339682019355,
                      "Nigeria": 0.0023841081762697286,
                      "Senegal": 0.9697336935673899
                    },
                    "entropy": 0.14553792963441275
                  }
                },
                "branch_attrs": {
                  "mutations": {
                    "nuc": [
                      "G11083T"
                    ],
                    "ORF1a": [
                      "L3606F"
                    ]
                  },
                  "labels": {
                    "aa": "ORF1a: L3606F"
                  }
                },
                "children": [
                  {
                    "name": "NODE_0001439",
                    "node_attrs": {
                      "div": 4,
                      "num_date": {
                        "value": 2020.1553789295742,
                        "confidence": [
                          2020.1232364369073,
                          2020.2072144282047
                        ]
                      },
                      "mutational_fitness": {
                        "value": -0.00902497
                      },
                      "emerging_lineage": {
                        "value": "19A"
                      },
                      "clade_membership": {
                        "value": "19A"
                      },
                      "S1_mutations": {
                        "value": 0.0
                      },
                      "current_frequency": {
                        "value": 0.0
                      },
                      "country": {
                        "value": "Gambia",
                        "confidence": {
                          "Gambia": 0.5025932785337903,
                          "Senegal": 0.49724570842142424
                        },
                        "entropy": 0.6947311604358253
                      }
                    },
                    "branch_attrs": {
                      "mutations": {
                        "nuc": [
                          "C13730T",
                          "C23929T",
                          "C28311T"
                        ],
                        "ORF1b": [
                          "A88V"
                        ],
                        "N": [
                          "P13L"
                        ],
                        "ORF9b": [
                          "P10S"
                        ]
                      },
                      "labels": {
                        "aa": "ORF1b: A88V; N: P13L; ORF9b: P10S"
                      }
                    },
                    "children": [
                      {
                        "name": "Gambia/041/2020",
                        "node_attrs": {
                          "div": 12,
                          "num_date": {
                            "value": 2020.2254098360656,
                            "confidence": [
                              2020.2254098360656,
                              2020.2254098360656
                            ]
                          },
                          "url": "https://www.gisaid.org/",
                          "author": {
                            "author": "Sesay et al",
                            "value": "Sesay et al"
                          },
                          "originating_lab": {
                            "value": "MRCG at LSHTM Genomics lab"
                          },
                          "mutational_fitness": {
                            "value": -0.017981579800000008
                          },
                          "emerging_lineage": {
                            "value": "19A"
                          },
                          "clade_membership": {
                            "value": "19A"
                          },
                          "S1_mutations": {
                            "value": 0.0
                          },
                          "potential_contaminants": {
                            "value": 2.0
                          },
                          "host": {
                            "value": "Human"
                          },
                          "reversion_mutations": {
                            "value": 1.0
                          },
                          "GISAID_clade": {
                            "value": "O"
                          },
                          "pango_lineage": {
                            "value": "B.6"
                          },
                          "current_frequency": {
                            "value": 0.0
                          },
                          "QC_overall_score": {
                            "value": 85.590278
                          },
                          "QC_overall_status": {
                            "value": "mediocre"
                          },
                          "sex": {
                            "value": "Female"
                          },
                          "epiweek": {
                            "value": "202013"
                          },
                          "recency": {
                            "value": "Older"
                          },
                          "gisaid_epi_isl": {
                            "value": "EPI_ISL_455794"
                          },
                          "division": {
                            "value": "West Coast Region"
                          },
                          "rare_mutations": {
                            "value": 6.0
                          },
                          "country": {
                            "value": "Gambia",
                            "confidence": {
                              "Gambia": 1.0
                            },
                            "entropy": -1.000088900581841e-12
                          },
                          "submitting_lab": {
                            "value": "MRCG at LSHTM Genomics laboratory"
                          },
                          "region": {
                            "value": "Africa"
                          },
                          "age": {
                            "value": "21"
                          }
                        },
                        "branch_attrs": {
                          "mutations": {
                            "nuc": [
                              "C241T",
                              "C841T",
                              "C7299T",
                              "G18292A",
                              "A20107-",
                              "C20956T",
                              "C25521T",
                              "T28246C",
                              "C28253T"
                            ],
                            "ORF1a": [
                              "A2345V"
                            ],
                            "ORF1b": [
                              "A1609T",
                              "N2214-"
                            ],
                            "ORF8": [
                              "L118S"
                            ]
                          },
                          "labels": {
                            "aa": "ORF1a: A2345V; ORF1b: A1609T, N2214-; ORF8: L118S"
                          }
                        }
                      },
                      {
                        "name": "NODE_0001440",
                        "node_attrs": {
                          "div": 5,
                          "num_date": {
                            "value": 2020.2199453551912,
                            "confidence": [
                              2020.1992535231045,
                              2020.2199453551912
                            ]
                          },
                          "mutational_fitness": {
                            "value": -0.009125628999999996
                          },
                          "emerging_lineage": {
                            "value": "19A"
                          },
                          "clade_membership": {
                            "value": "19A"
                          },
                          "S1_mutations": {
                            "value": 0.0
                          },
                          "current_frequency": {
                            "value": 0.0
                          },
                          "country": {
                            "value": "Gambia",
                            "confidence": {
                              "Gambia": 0.5018880091610161,
                              "Senegal": 0.49800494906729514
                            },
                            "entropy": 0.6942747583543155
                          }
                        },
                        "branch_attrs": {
                          "mutations": {
                            "nuc": [
                              "C6312A"
                            ],
                            "ORF1a": [
                              "T2016K"
                            ]
                          },
                          "labels": {
                            "aa": "ORF1a: T2016K"
                          }
                        },
                        "children": [
                          {
                            "name": "Senegal/1351/2020",
                            "node_attrs": {
                              "div": 5,
                              "num_date": {
                                "value": 2020.2390710382513,
                                "confidence": [
                                  2020.2390710382513,
                                  2020.2390710382513
                                ]
                              },
                              "url": "https://www.gisaid.org/",
                              "author": {
                                "author": "Ndongo Dia, Moussa Moise Diagne, Mamadou Diop, Marie Henriette Dior Ndione, Mamadou Malado Jallow, Safietou Sanke, Ousmane Faye, Amadou Alpha Sall.",
                                "value": "Ndongo Dia, Moussa Moise Diagne, Mamadou Diop, Marie Henriette Dior Ndione, Mamadou Malado Jallow, Safietou Sanke, Ousmane Faye, Amadou Alpha Sall."
                              },
                              "originating_lab": {
                                "value": "Institut Pasteur Dakar"
                              },
                              "mutational_fitness": {
                                "value": -0.009125628999999996
                              },
                              "emerging_lineage": {
                                "value": "19A"
                              },
                              "clade_membership": {
                                "value": "19A"
                              },
                              "S1_mutations": {
                                "value": 0.0
                              },
                              "potential_contaminants": {
                                "value": 0.0
                              },
                              "host": {
                                "value": "Human"
                              },
                              "reversion_mutations": {
                                "value": 0.0
                              },
                              "GISAID_clade": {
                                "value": "O"
                              },
                              "pango_lineage": {
                                "value": "B.6"
                              },
                              "current_frequency": {
                                "value": 0.0
                              },
                              "QC_overall_score": {
                                "value": 0.0
                              },
                              "QC_overall_status": {
                                "value": "good"
                              },
                              "sex": {
                                "value": "Male"
                              },
                              "epiweek": {
                                "value": "202013"
                              },
                              "recency": {
                                "value": "Older"
                              },
                              "gisaid_epi_isl": {
                                "value": "EPI_ISL_480556"
                              },
                              "division": {
                                "value": "Saint-Louis"
                              },
                              "rare_mutations": {
                                "value": 0.0
                              },
                              "country": {
                                "value": "Senegal",
                                "confidence": {
                                  "Senegal": 1.0
                                },
                                "entropy": -1.000088900581841e-12
                              },
                              "submitting_lab": {
                                "value": "Institut Pasteur de Dakar"
                              },
                              "region": {
                                "value": "Africa"
                              },
                              "age": {
                                "value": "39"
                              }
                            },
                            "branch_attrs": {
                              "mutations": {}
                            }
                          },
                          {
                            "name": "Gambia/GC19-026/2020",
                            "node_attrs": {
                              "div": 5,
                              "num_date": {
                                "value": 2020.2199453551912,
                                "confidence": [
                                  2020.2199453551912,
                                  2020.2199453551912
                                ]
                              },
                              "url": "https://www.gisaid.org/",
                              "author": {
                                "author": "Sesay et al",
                                "value": "Sesay et al"
                              },
                              "originating_lab": {
                                "value": "MRCG at LSHTM Genomics Lab"
                              },
                              "mutational_fitness": {
                                "value": -0.009125628999999996
                              },
                              "emerging_lineage": {
                                "value": "19A"
                              },
                              "clade_membership": {
                                "value": "19A"
                              },
                              "S1_mutations": {
                                "value": 0.0
                              },
                              "potential_contaminants": {
                                "value": 0.0
                              },
                              "host": {
                                "value": "Human"
                              },
                              "reversion_mutations": {
                                "value": 0.0
                              },
                              "GISAID_clade": {
                                "value": "O"
                              },
                              "pango_lineage": {
                                "value": "B.6"
                              },
                              "current_frequency": {
                                "value": 0.0
                              },
                              "QC_overall_score": {
                                "value": 0.0
                              },
                              "QC_overall_status": {
                                "value": "good"
                              },
                              "sex": {
                                "value": "Male"
                              },
                              "epiweek": {
                                "value": "202012"
                              },
                              "recency": {
                                "value": "Older"
                              },
                              "gisaid_epi_isl": {
                                "value": "EPI_ISL_428856"
                              },
                              "division": {
                                "value": "West Coast Region"
                              },
                              "rare_mutations": {
                                "value": 0.0
                              },
                              "country": {
                                "value": "Gambia",
                                "confidence": {
                                  "Gambia": 0.9999999999999999
                                },
                                "entropy": -9.99866855976916e-13
                              },
                              "submitting_lab": {
                                "value": "MRCG at LSHTM Genomics lab"
                              },
                              "region": {
                                "value": "Africa"
                              },
                              "age": {
                                "value": "70"
                              }
                            },
                            "branch_attrs": {
                              "mutations": {}
                            }
                          }
                        ]
                      }
                    ]
                  },
                  {
                    "name": "NODE_0000010",
                    "node_attrs": {
                      "div": 1,
                      "num_date": {
                        "value": 2020.1540479579908,
                        "confidence": [
                          2020.1064207725572,
                          2020.1804958076623
                        ]
                      },
                      "mutational_fitness": {
                        "value": -0.003
                      },
                      "emerging_lineage": {
                        "value": "19A"
                      },
                      "clade_membership": {
                        "value": "19A"
                      },
                      "S1_mutations": {
                        "value": 0.0
                      },
                      "current_frequency": {
                        "value": 0.0
                      },
                      "country": {
                        "value": "Senegal",
                        "confidence": {
                          "Australia": 0.004305443181110033,
                          "Gambia": 0.01335090165200612,
                          "Nigeria": 0.022845744579909958,
                          "Senegal": 0.9582201275328931
                        },
                        "entropy": 0.21950043141571893
                      }
                    },
                    "branch_attrs": {
                      "mutations": {}
                    },
                    "children": [
                      {
                        "name": "AUS/VIC1463/2020",
                        "node_attrs": {
                          "div": 6,
                          "num_date": {
                            "value": 2020.3046448087432,
                            "confidence": [
                              2020.3046448087432,
                              2020.3046448087432
                            ]
                          },
                          "url": "https://www.ncbi.nlm.nih.gov/nuccore/MT612138",
                          "author": {
                            "author": "Caly et al",
                            "value": "Caly et al"
                          },
                          "originating_lab": {
                            "value": "Victorian Infectious Diseases Reference Laboratory (VIDRL)"
                          },
                          "mutational_fitness": {
                            "value": -0.060295589600000005
                          },
                          "emerging_lineage": {
                            "value": "19A"
                          },
                          "clade_membership": {
                            "value": "19A"
                          },
                          "S1_mutations": {
                            "value": 0.0
                          },
                          "potential_contaminants": {
                            "value": 1.0
                          },
                          "host": {
                            "value": "Homo sapiens"
                          },
                          "reversion_mutations": {
                            "value": 0.0
                          },
                          "pango_lineage": {
                            "value": "B.4.5"
                          },
                          "current_frequency": {
                            "value": 0.0
                          },
                          "QC_overall_score": {
                            "value": 1.0
                          },
                          "QC_overall_status": {
                            "value": "good"
                          },
                          "sex": {
                            "value": "Male"
                          },
                          "genbank_accession": {
                            "value": "MT612138"
                          },
                          "epiweek": {
                            "value": "202017"
                          },
                          "recency": {
                            "value": "Older"
                          },
                          "gisaid_epi_isl": {
                            "value": "EPI_ISL_456445"
                          },
                          "division": {
                            "value": "Victoria"
                          },
                          "rare_mutations": {
                            "value": 2.0
                          },
                          "country": {
                            "value": "Australia",
                            "confidence": {
                              "Australia": 0.9999999999999999
                            },
                            "entropy": -9.99866855976916e-13
                          },
                          "submitting_lab": {
                            "value": "The Peter Doherty Institute for Infection and Immunity, Microbiology and Immunology"
                          },
                          "region": {
                            "value": "Oceania"
                          },
                          "age": {
                            "value": "58"
                          }
                        },
                        "branch_attrs": {
                          "mutations": {
                            "nuc": [
                              "C1076T",
                              "G1397A",
                              "C11832T",
                              "C27964T",
                              "T28688C",
                              "G29742T"
                            ],
                            "ORF1a": [
                              "P271S",
                              "V378I",
                              "A3856V"
                            ],
                            "ORF8": [
                              "S24L"
                            ]
                          },
                          "labels": {
                            "aa": "ORF1a: P271S, V378I, A3856V; ORF8: S24L"
                          }
                        }
                      },
                      {
                        "name": "NODE_0001441",
                        "node_attrs": {
                          "div": 3,
                          "num_date": {
                            "value": 2020.189521626447,
                            "confidence": [
                              2020.1591436862411,
                              2020.203727595552
                            ]
                          },
                          "mutational_fitness": {
                            "value": -0.0999356
                          },
                          "emerging_lineage": {
                            "value": "19A"
                          },
                          "clade_membership": {
                            "value": "19A"
                          },
                          "S1_mutations": {
                            "value": 0.0
                          },
                          "current_frequency": {
                            "value": 0.0
                          },
                          "country": {
                            "value": "Senegal",
                            "confidence": {
                              "Gambia": 0.0026103836236232437,
                              "Nigeria": 0.044667308200128666,
                              "Senegal": 0.9518948311008222
                            },
                            "entropy": 0.20854033484698642
                          }
                        },
                        "branch_attrs": {
                          "mutations": {
                            "nuc": [
                              "C14805T",
                              "G26144T"
                            ],
                            "ORF3a": [
                              "G251V"
                            ]
                          },
                          "labels": {
                            "aa": "ORF3a: G251V"
                          }
                        },
                        "children": [
                          {
                            "name": "Senegal/1034/2020",
                            "node_attrs": {
                              "div": 5,
                              "num_date": {
                                "value": 2020.23087431694,
                                "confidence": [
                                  2020.23087431694,
                                  2020.23087431694
                                ]
                              },
                              "url": "https://www.gisaid.org/",
                              "author": {
                                "author": "Diallo Amadou, Diagne Moussa Moise,  Dia Ndongo, Sankhe Safietou, Ndiaye Ndack, Loucoubar Cheikh, Faye Ousmane, Sall Amadou Alpha",
                                "value": "Diallo Amadou, Diagne Moussa Moise,  Dia Ndongo, Sankhe Safietou, Ndiaye Ndack, Loucoubar Cheikh, Faye Ousmane, Sall Amadou Alpha"
                              },
                              "originating_lab": {
                                "value": "Institut Pasteur de Dakar"
                              },
                              "mutational_fitness": {
                                "value": -0.10383034499999999
                              },
                              "emerging_lineage": {
                                "value": "19A"
                              },
                              "clade_membership": {
                                "value": "19A"
                              },
                              "S1_mutations": {
                                "value": 0.0
                              },
                              "potential_contaminants": {
                                "value": 0.0
                              },
                              "host": {
                                "value": "Human"
                              },
                              "reversion_mutations": {
                                "value": 0.0
                              },
                              "GISAID_clade": {
                                "value": "V"
                              },
                              "pango_lineage": {
                                "value": "B.28"
                              },
                              "current_frequency": {
                                "value": 0.0
                              },
                              "QC_overall_score": {
                                "value": 0.0
                              },
                              "QC_overall_status": {
                                "value": "good"
                              },
                              "sex": {
                                "value": "Female"
                              },
                              "epiweek": {
                                "value": "202013"
                              },
                              "recency": {
                                "value": "Older"
                              },
                              "gisaid_epi_isl": {
                                "value": "EPI_ISL_8525462"
                              },
                              "division": {
                                "value": "Dakar"
                              },
                              "rare_mutations": {
                                "value": 2.0
                              },
                              "country": {
                                "value": "Senegal",
                                "confidence": {
                                  "Senegal": 1.0
                                },
                                "entropy": -1.000088900581841e-12
                              },
                              "submitting_lab": {
                                "value": "Institut Pasteur de Dakar"
                              },
                              "region": {
                                "value": "Africa"
                              },
                              "age": {
                                "value": "34"
                              }
                            },
                            "branch_attrs": {
                              "mutations": {
                                "nuc": [
                                  "C13274T",
                                  "G28842T"
                                ],
                                "ORF1a": [
                                  "P4337S"
                                ],
                                "N": [
                                  "S190I"
                                ]
                              },
                              "labels": {
                                "aa": "ORF1a: P4337S; N: S190I"
                              }
                            }
                          },
                          {
                            "name": "NODE_0001442",
                            "node_attrs": {
                              "div": 5,
                              "num_date": {
                                "value": 2020.2095488179402,
                                "confidence": [
                                  2020.194568314921,
                                  2020.2232988109934
                                ]
                              },
                              "mutational_fitness": {
                                "value": -0.269181
                              },
                              "emerging_lineage": {
                                "value": "19A"
                              },
                              "clade_membership": {
                                "value": "19A"
                              },
                              "S1_mutations": {
                                "value": 0.0
                              },
                              "current_frequency": {
                                "value": 0.0
                              },
                              "country": {
                                "value": "Nigeria",
                                "confidence": {
                                  "Nigeria": 0.9994821184732594
                                },
                                "entropy": 0.004491893004892712
                              }
                            },
                            "branch_attrs": {
                              "mutations": {
                                "nuc": [
                                  "A2480G",
                                  "C2558T"
                                ],
                                "ORF1a": [
                                  "I739V",
                                  "P765S"
                                ]
                              },
                              "labels": {
                                "aa": "ORF1a: I739V, P765S"
                              }
                            },
                            "children": [
                              {
                                "name": "Nigeria/ED02-CV156/2020",
                                "node_attrs": {
                                  "div": 5,
                                  "num_date": {
                                    "value": 2020.2254098360656,
                                    "confidence": [
                                      2020.2254098360656,
                                      2020.2254098360656
                                    ]
                                  },
                                  "url": "https://www.gisaid.org/",
                                  "author": {
                                    "author": "Oluniyi P.E. et al",
                                    "value": "Oluniyi P.E. et al"
                                  },
                                  "originating_lab": {
                                    "value": "Nigeria Centre for Disease Control (NCDC)"
                                  },
                                  "mutational_fitness": {
                                    "value": -0.269181
                                  },
                                  "emerging_lineage": {
                                    "value": "19A"
                                  },
                                  "clade_membership": {
                                    "value": "19A"
                                  },
                                  "S1_mutations": {
                                    "value": 0.0
                                  },
                                  "potential_contaminants": {
                                    "value": 0.0
                                  },
                                  "host": {
                                    "value": "Human"
                                  },
                                  "reversion_mutations": {
                                    "value": 0.0
                                  },
                                  "GISAID_clade": {
                                    "value": "V"
                                  },
                                  "pango_lineage": {
                                    "value": "B.40"
                                  },
                                  "current_frequency": {
                                    "value": 0.0
                                  },
                                  "QC_overall_score": {
                                    "value": 0.0
                                  },
                                  "QC_overall_status": {
                                    "value": "good"
                                  },
                                  "epiweek": {
                                    "value": "202013"
                                  },
                                  "recency": {
                                    "value": "Older"
                                  },
                                  "gisaid_epi_isl": {
                                    "value": "EPI_ISL_527874"
                                  },
                                  "division": {
                                    "value": "Rivers"
                                  },
                                  "rare_mutations": {
                                    "value": 0.0
                                  },
                                  "country": {
                                    "value": "Nigeria",
                                    "confidence": {
                                      "Nigeria": 1.0
                                    },
                                    "entropy": -1.000088900581841e-12
                                  },
                                  "submitting_lab": {
                                    "value": "African Centre of Excellence for Genomics of Infectious Diseases (ACEGID), Redeemer's University, Ede, Osun State, Nigeria"
                                  },
                                  "region": {
                                    "value": "Africa"
                                  }
                                },
                                "branch_attrs": {
                                  "mutations": {}
                                }
                              },
                              {
                                "name": "NODE_0001449",
                                "node_attrs": {
                                  "div": 6,
                                  "num_date": {
                                    "value": 2020.2195321765653,
                                    "confidence": [
                                      2020.2076289652157,
                                      2020.2287419808367
                                    ]
                                  },
                                  "mutational_fitness": {
                                    "value": -0.272181
                                  },
                                  "emerging_lineage": {
                                    "value": "19A"
                                  },
                                  "clade_membership": {
                                    "value": "19A"
                                  },
                                  "S1_mutations": {
                                    "value": 0.0
                                  },
                                  "current_frequency": {
                                    "value": 0.0
                                  },
                                  "country": {
                                    "value": "Nigeria",
                                    "confidence": {
                                      "Nigeria": 0.999965182540297
                                    },
                                    "entropy": 0.0004304808473812655
                                  }
                                },
                                "branch_attrs": {
                                  "mutations": {
                                    "nuc": [
                                      "G26779T"
                                    ],
                                    "M": [
                                      "C86F"
                                    ]
                                  },
                                  "labels": {
                                    "aa": "M: C86F"
                                  }
                                },
                                "children": [
                                  {
                                    "name": "Nigeria/OG007-CV22/2020",
                                    "node_attrs": {
                                      "div": 6,
                                      "num_date": {
                                        "value": 2020.2418032786886,
                                        "confidence": [
                                          2020.2418032786886,
                                          2020.2418032786886
                                        ]
                                      },
                                      "url": "https://www.gisaid.org/",
                                      "author": {
                                        "author": "Oluniyi P.E., Ajogbasile F.V., Kayode A., Oguzie J., Olawoye I., Uwanibe J., Olumade T., Folarin O.A., Ihekweazu C., Happi C.T.",
                                        "value": "Oluniyi P.E., Ajogbasile F.V., Kayode A., Oguzie J., Olawoye I., Uwanibe J., Olumade T., Folarin O.A., Ihekweazu C., Happi C.T."
                                      },
                                      "originating_lab": {
                                        "value": "Nigeria Centre for Disease Control (NCDC)"
                                      },
                                      "mutational_fitness": {
                                        "value": -0.272181
                                      },
                                      "emerging_lineage": {
                                        "value": "19A"
                                      },
                                      "clade_membership": {
                                        "value": "19A"
                                      },
                                      "S1_mutations": {
                                        "value": 0.0
                                      },
                                      "potential_contaminants": {
                                        "value": 0.0
                                      },
                                      "host": {
                                        "value": "Human"
                                      },
                                      "reversion_mutations": {
                                        "value": 0.0
                                      },
                                      "GISAID_clade": {
                                        "value": "V"
                                      },
                                      "pango_lineage": {
                                        "value": "B.40"
                                      },
                                      "current_frequency": {
                                        "value": 0.0
                                      },
                                      "QC_overall_score": {
                                        "value": 0.0
                                      },
                                      "QC_overall_status": {
                                        "value": "good"
                                      },
                                      "sex": {
                                        "value": "Female"
                                      },
                                      "epiweek": {
                                        "value": "202014"
                                      },
                                      "recency": {
                                        "value": "Older"
                                      },
                                      "gisaid_epi_isl": {
                                        "value": "EPI_ISL_455412"
                                      },
                                      "division": {
                                        "value": "Ogun State"
                                      },
                                      "rare_mutations": {
                                        "value": 1.0
                                      },
                                      "country": {
                                        "value": "Nigeria",
                                        "confidence": {
                                          "Nigeria": 1.0
                                        },
                                        "entropy": -1.000088900581841e-12
                                      },
                                      "submitting_lab": {
                                        "value": "African Centre of Excellence for Genomics of Infectious Diseases (ACEGID), Redeemer's University, Ede, Osun State, Nigeria"
                                      },
                                      "region": {
                                        "value": "Africa"
                                      },
                                      "age": {
                                        "value": "30"
                                      }
                                    },
                                    "branch_attrs": {
                                      "mutations": {}
                                    }
                                  },
                                  {
                                    "name": "NODE_0001450",
                                    "node_attrs": {
                                      "div": 9,
                                      "num_date": {
                                        "value": 2020.233606557377,
                                        "confidence": [
                                          2020.2276492422786,
                                          2020.233606557377
                                        ]
                                      },
                                      "mutational_fitness": {
                                        "value": -0.2751596623
                                      },
                                      "emerging_lineage": {
                                        "value": "19A"
                                      },
                                      "clade_membership": {
                                        "value": "19A"
                                      },
                                      "S1_mutations": {
                                        "value": 0.0
                                      },
                                      "current_frequency": {
                                        "value": 0.0
                                      },
                                      "country": {
                                        "value": "Nigeria",
                                        "confidence": {
                                          "Nigeria": 0.9999994766982677
                                        },
                                        "entropy": 8.600054966050189e-06
                                      }
                                    },
                                    "branch_attrs": {
                                      "mutations": {
                                        "nuc": [
                                          "T6322A",
                                          "G15982T",
                                          "A29222G"
                                        ],
                                        "ORF1b": [
                                          "V839L"
                                        ],
                                        "N": [
                                          "M317V"
                                        ]
                                      },
                                      "labels": {
                                        "aa": "ORF1b: V839L; N: M317V"
                                      }
                                    },
                                    "children": [
                                      {
                                        "name": "Nigeria/ED07-CV160/2020",
                                        "node_attrs": {
                                          "div": 9,
                                          "num_date": {
                                            "value": 2020.2472677595629,
                                            "confidence": [
                                              2020.2472677595629,
                                              2020.2472677595629
                                            ]
                                          },
                                          "url": "https://www.gisaid.org/",
                                          "author": {
                                            "author": "Oluniyi P.E. et al",
                                            "value": "Oluniyi P.E. et al"
                                          },
                                          "originating_lab": {
                                            "value": "Nigeria Centre for Disease Control (NCDC)"
                                          },
                                          "mutational_fitness": {
                                            "value": -0.2751596623
                                          },
                                          "emerging_lineage": {
                                            "value": "19A"
                                          },
                                          "clade_membership": {
                                            "value": "19A"
                                          },
                                          "S1_mutations": {
                                            "value": 0.0
                                          },
                                          "potential_contaminants": {
                                            "value": 0.0
                                          },
                                          "host": {
                                            "value": "Human"
                                          },
                                          "reversion_mutations": {
                                            "value": 0.0
                                          },
                                          "GISAID_clade": {
                                            "value": "V"
                                          },
                                          "pango_lineage": {
                                            "value": "B.40"
                                          },
                                          "current_frequency": {
                                            "value": 0.0
                                          },
                                          "QC_overall_score": {
                                            "value": 0.0
                                          },
                                          "QC_overall_status": {
                                            "value": "good"
                                          },
                                          "epiweek": {
                                            "value": "202014"
                                          },
                                          "recency": {
                                            "value": "Older"
                                          },
                                          "gisaid_epi_isl": {
                                            "value": "EPI_ISL_527878"
                                          },
                                          "division": {
                                            "value": "Edo"
                                          },
                                          "rare_mutations": {
                                            "value": 4.0
                                          },
                                          "country": {
                                            "value": "Nigeria",
                                            "confidence": {
                                              "Nigeria": 1.0
                                            },
                                            "entropy": -1.000088900581841e-12
                                          },
                                          "submitting_lab": {
                                            "value": "African Centre of Excellence for Genomics of Infectious Diseases (ACEGID), Redeemer's University, Ede, Osun State, Nigeria"
                                          },
                                          "region": {
                                            "value": "Africa"
                                          }
                                        },
                                        "branch_attrs": {
                                          "mutations": {}
                                        }
                                      },
                                      {
                                        "name": "Nigeria/ISTH-E0232/2020",
                                        "node_attrs": {
                                          "div": 9,
                                          "num_date": {
                                            "value": 2020.2472677595629,
                                            "confidence": [
                                              2020.2472677595629,
                                              2020.2472677595629
                                            ]
                                          },
                                          "url": "https://www.gisaid.org/",
                                          "author": {
                                            "author": "Sylvanus Okogbenin, Cyril Erameh, Sophie Duraffour, Stephan Guenther",
                                            "value": "Sylvanus Okogbenin, Cyril Erameh, Sophie Duraffour, Stephan Guenther"
                                          },
                                          "originating_lab": {
                                            "value": "Irrua Specialist Teaching Hospital, ISTH"
                                          },
                                          "mutational_fitness": {
                                            "value": -0.2751596623
                                          },
                                          "emerging_lineage": {
                                            "value": "19A"
                                          },
                                          "clade_membership": {
                                            "value": "19A"
                                          },
                                          "S1_mutations": {
                                            "value": 0.0
                                          },
                                          "potential_contaminants": {
                                            "value": 0.0
                                          },
                                          "host": {
                                            "value": "Human"
                                          },
                                          "reversion_mutations": {
                                            "value": 0.0
                                          },
                                          "GISAID_clade": {
                                            "value": "O"
                                          },
                                          "pango_lineage": {
                                            "value": "B.40"
                                          },
                                          "current_frequency": {
                                            "value": 0.0
                                          },
                                          "QC_overall_score": {
                                            "value": 0.0
                                          },
                                          "QC_overall_status": {
                                            "value": "good"
                                          },
                                          "sex": {
                                            "value": "Male"
                                          },
                                          "epiweek": {
                                            "value": "202014"
                                          },
                                          "recency": {
                                            "value": "Older"
                                          },
                                          "gisaid_epi_isl": {
                                            "value": "EPI_ISL_14605239"
                                          },
                                          "division": {
                                            "value": "Edo"
                                          },
                                          "rare_mutations": {
                                            "value": 4.0
                                          },
                                          "country": {
                                            "value": "Nigeria",
                                            "confidence": {
                                              "Nigeria": 1.0
                                            },
                                            "entropy": -1.000088900581841e-12
                                          },
                                          "submitting_lab": {
                                            "value": "Irrua Specialist Teaching Hospital, ISTH, and the Bernhard Nocht Institute for Tropical Medicine, BNITM"
                                          },
                                          "region": {
                                            "value": "Africa"
                                          },
                                          "age": {
                                            "value": "45"
                                          }
                                        },
                                        "branch_attrs": {
                                          "mutations": {}
                                        }
                                      },
                                      {
                                        "name": "Nigeria/ISTH-E0282/2020",
                                        "node_attrs": {
                                          "div": 9,
                                          "num_date": {
                                            "value": 2020.233606557377,
                                            "confidence": [
                                              2020.233606557377,
                                              2020.233606557377
                                            ]
                                          },
                                          "url": "https://www.gisaid.org/",
                                          "author": {
                                            "author": "Sylvanus Okogbenin, Cyril Erameh, Sophie Duraffour, Stephan Guenther",
                                            "value": "Sylvanus Okogbenin, Cyril Erameh, Sophie Duraffour, Stephan Guenther"
                                          },
                                          "originating_lab": {
                                            "value": "Irrua Specialist Teaching Hospital, ISTH"
                                          },
                                          "mutational_fitness": {
                                            "value": -0.2751596623
                                          },
                                          "emerging_lineage": {
                                            "value": "19A"
                                          },
                                          "clade_membership": {
                                            "value": "19A"
                                          },
                                          "S1_mutations": {
                                            "value": 0.0
                                          },
                                          "potential_contaminants": {
                                            "value": 0.0
                                          },
                                          "host": {
                                            "value": "Human"
                                          },
                                          "reversion_mutations": {
                                            "value": 0.0
                                          },
                                          "GISAID_clade": {
                                            "value": "O"
                                          },
                                          "pango_lineage": {
                                            "value": "B.40"
                                          },
                                          "current_frequency": {
                                            "value": 0.0
                                          },
                                          "QC_overall_score": {
                                            "value": 0.0
                                          },
                                          "QC_overall_status": {
                                            "value": "good"
                                          },
                                          "sex": {
                                            "value": "Male"
                                          },
                                          "epiweek": {
                                            "value": "202013"
                                          },
                                          "recency": {
                                            "value": "Older"
                                          },
                                          "gisaid_epi_isl": {
                                            "value": "EPI_ISL_14605260"
                                          },
                                          "division": {
                                            "value": "Edo"
                                          },
                                          "rare_mutations": {
                                            "value": 4.0
                                          },
                                          "country": {
                                            "value": "Nigeria",
                                            "confidence": {
                                              "Nigeria": 1.0
                                            },
                                            "entropy": -1.000088900581841e-12
                                          },
                                          "submitting_lab": {
                                            "value": "Irrua Specialist Teaching Hospital, ISTH, and the Bernhard Nocht Institute for Tropical Medicine, BNITM"
                                          },
                                          "region": {
                                            "value": "Africa"
                                          },
                                          "age": {
                                            "value": "62"
                                          }
                                        },
                                        "branch_attrs": {
                                          "mutations": {}
                                        }
                                      }
                                    ]
                                  }
                                ]
                              },
                              {
                                "name": "NODE_0000015",
                                "node_attrs": {
                                  "div": 5,
                                  "num_date": {
                                    "value": 2020.2191634341164,
                                    "confidence": [
                                      2020.2080636982469,
                                      2020.2254098360656
                                    ]
                                  },
                                  "mutational_fitness": {
                                    "value": -0.269181
                                  },
                                  "emerging_lineage": {
                                    "value": "19A"
                                  },
                                  "clade_membership": {
                                    "value": "19A"
                                  },
                                  "S1_mutations": {
                                    "value": 0.0
                                  },
                                  "current_frequency": {
                                    "value": 0.0
                                  },
                                  "country": {
                                    "value": "Nigeria",
                                    "confidence": {
                                      "Nigeria": 0.9999644081128095
                                    },
                                    "entropy": 0.0004391391482950427
                                  }
                                },
                                "branch_attrs": {
                                  "mutations": {}
                                },
                                "children": [
                                  {
                                    "name": "Nigeria/ISTH-E0231/2020",
                                    "node_attrs": {
                                      "div": 5,
                                      "num_date": {
                                        "value": 2020.2254098360656,
                                        "confidence": [
                                          2020.2254098360656,
                                          2020.2254098360656
                                        ]
                                      },
                                      "url": "https://www.gisaid.org/",
                                      "author": {
                                        "author": "Sylvanus Okogbenin, Cyril Erameh, Sophie Duraffour, Stephan Guenther",
                                        "value": "Sylvanus Okogbenin, Cyril Erameh, Sophie Duraffour, Stephan Guenther"
                                      },
                                      "originating_lab": {
                                        "value": "Irrua Specialist Teaching Hospital, ISTH"
                                      },
                                      "mutational_fitness": {
                                        "value": -0.269181
                                      },
                                      "emerging_lineage": {
                                        "value": "19A"
                                      },
                                      "clade_membership": {
                                        "value": "19A"
                                      },
                                      "S1_mutations": {
                                        "value": 0.0
                                      },
                                      "potential_contaminants": {
                                        "value": 0.0
                                      },
                                      "host": {
                                        "value": "Human"
                                      },
                                      "reversion_mutations": {
                                        "value": 0.0
                                      },
                                      "GISAID_clade": {
                                        "value": "O"
                                      },
                                      "pango_lineage": {
                                        "value": "B.40"
                                      },
                                      "current_frequency": {
                                        "value": 0.0
                                      },
                                      "QC_overall_score": {
                                        "value": 0.0
                                      },
                                      "QC_overall_status": {
                                        "value": "good"
                                      },
                                      "sex": {
                                        "value": "Female"
                                      },
                                      "epiweek": {
                                        "value": "202013"
                                      },
                                      "recency": {
                                        "value": "Older"
                                      },
                                      "gisaid_epi_isl": {
                                        "value": "EPI_ISL_14605238"
                                      },
                                      "division": {
                                        "value": "Rivers"
                                      },
                                      "rare_mutations": {
                                        "value": 0.0
                                      },
                                      "country": {
                                        "value": "Nigeria",
                                        "confidence": {
                                          "Nigeria": 0.9999999999999999
                                        },
                                        "entropy": -9.99866855976916e-13
                                      },
                                      "submitting_lab": {
                                        "value": "Irrua Specialist Teaching Hospital, ISTH, and the Bernhard Nocht Institute for Tropical Medicine, BNITM"
                                      },
                                      "region": {
                                        "value": "Africa"
                                      },
                                      "age": {
                                        "value": "18"
                                      }
                                    },
                                    "branch_attrs": {
                                      "mutations": {}
                                    }
                                  },
                                  {
                                    "name": "NODE_0000016",
                                    "node_attrs": {
                                      "div": 5,
                                      "num_date": {
                                        "value": 2020.2257329593604,
                                        "confidence": [
                                          2020.213654018681,
                                          2020.2363387978141
                                        ]
                                      },
                                      "mutational_fitness": {
                                        "value": -0.269181
                                      },
                                      "emerging_lineage": {
                                        "value": "19A"
                                      },
                                      "clade_membership": {
                                        "value": "19A"
                                      },
                                      "S1_mutations": {
                                        "value": 0.0
                                      },
                                      "current_frequency": {
                                        "value": 0.0
                                      },
                                      "country": {
                                        "value": "Nigeria",
                                        "confidence": {
                                          "Nigeria": 0.9999753419107946
                                        },
                                        "entropy": 0.00031750483260709273
                                      }
                                    },
                                    "branch_attrs": {
                                      "mutations": {}
                                    },
                                    "children": [
                                      {
                                        "name": "Nigeria/OS016-CV3/2020",
                                        "node_attrs": {
                                          "div": 5,
                                          "num_date": {
                                            "value": 2020.2363387978141,
                                            "confidence": [
                                              2020.2363387978141,
                                              2020.2363387978141
                                            ]
                                          },
                                          "url": "https://www.gisaid.org/",
                                          "author": {
                                            "author": "Oluniyi P.E., Ajogbasile F.V., Kayode A., Oguzie J., Olawoye I., Uwanibe J., Olumade T., Folarin O.A., Ihekweazu C., Happi C.T.",
                                            "value": "Oluniyi P.E., Ajogbasile F.V., Kayode A., Oguzie J., Olawoye I., Uwanibe J., Olumade T., Folarin O.A., Ihekweazu C., Happi C.T."
                                          },
                                          "originating_lab": {
                                            "value": "Nigeria Centre for Disease Control (NCDC)"
                                          },
                                          "mutational_fitness": {
                                            "value": -0.269181
                                          },
                                          "emerging_lineage": {
                                            "value": "19A"
                                          },
                                          "clade_membership": {
                                            "value": "19A"
                                          },
                                          "S1_mutations": {
                                            "value": 0.0
                                          },
                                          "potential_contaminants": {
                                            "value": 0.0
                                          },
                                          "host": {
                                            "value": "Human"
                                          },
                                          "reversion_mutations": {
                                            "value": 0.0
                                          },
                                          "GISAID_clade": {
                                            "value": "V"
                                          },
                                          "pango_lineage": {
                                            "value": "B.40"
                                          },
                                          "current_frequency": {
                                            "value": 0.0
                                          },
                                          "QC_overall_score": {
                                            "value": 0.0
                                          },
                                          "QC_overall_status": {
                                            "value": "good"
                                          },
                                          "sex": {
                                            "value": "Male"
                                          },
                                          "epiweek": {
                                            "value": "202013"
                                          },
                                          "recency": {
                                            "value": "Older"
                                          },
                                          "gisaid_epi_isl": {
                                            "value": "EPI_ISL_455413"
                                          },
                                          "division": {
                                            "value": "Osun State"
                                          },
                                          "rare_mutations": {
                                            "value": 0.0
                                          },
                                          "country": {
                                            "value": "Nigeria",
                                            "confidence": {
                                              "Nigeria": 1.0
                                            },
                                            "entropy": -1.000088900581841e-12
                                          },
                                          "submitting_lab": {
                                            "value": "African Centre of Excellence for Genomics of Infectious Diseases (ACEGID), Redeemer's University, Ede, Osun State, Nigeria"
                                          },
                                          "region": {
                                            "value": "Africa"
                                          },
                                          "age": {
                                            "value": "25"
                                          }
                                        },
                                        "branch_attrs": {
                                          "mutations": {}
                                        }
                                      },
                                      {
                                        "name": "NODE_0000017",
                                        "node_attrs": {
                                          "div": 5,
                                          "num_date": {
                                            "value": 2020.235053714844,
                                            "confidence": [
                                              2020.218375423092,
                                              2020.241898386153
                                            ]
                                          },
                                          "mutational_fitness": {
                                            "value": -0.269181
                                          },
                                          "emerging_lineage": {
                                            "value": "19A"
                                          },
                                          "clade_membership": {
                                            "value": "19A"
                                          },
                                          "S1_mutations": {
                                            "value": 0.0
                                          },
                                          "current_frequency": {
                                            "value": 0.0
                                          },
                                          "country": {
                                            "value": "Nigeria",
                                            "confidence": {
                                              "Nigeria": 0.9999745843913052
                                            },
                                            "entropy": 0.0003278018884751387
                                          }
                                        },
                                        "branch_attrs": {
                                          "mutations": {}
                                        },
                                        "children": [
                                          {
                                            "name": "Nigeria/OY045A-CV35/2020",
                                            "node_attrs": {
                                              "div": 5,
                                              "num_date": {
                                                "value": 2020.2527322404371,
                                                "confidence": [
                                                  2020.2527322404371,
                                                  2020.2527322404371
                                                ]
                                              },
                                              "url": "https://www.gisaid.org/",
                                              "author": {
                                                "author": "Oluniyi P.E., Ajogbasile F.V., Kayode A., Oguzie J., Olawoye I., Uwanibe J., Olumade T., Folarin O.A., Ihekweazu C., Happi C.T.",
                                                "value": "Oluniyi P.E., Ajogbasile F.V., Kayode A., Oguzie J., Olawoye I., Uwanibe J., Olumade T., Folarin O.A., Ihekweazu C., Happi C.T."
                                              },
                                              "originating_lab": {
                                                "value": "Nigeria Centre for Disease Control (NCDC)"
                                              },
                                              "mutational_fitness": {
                                                "value": -0.269181
                                              },
                                              "emerging_lineage": {
                                                "value": "19A"
                                              },
                                              "clade_membership": {
                                                "value": "19A"
                                              },
                                              "S1_mutations": {
                                                "value": 0.0
                                              },
                                              "potential_contaminants": {
                                                "value": 0.0
                                              },
                                              "host": {
                                                "value": "Human"
                                              },
                                              "reversion_mutations": {
                                                "value": 0.0
                                              },
                                              "GISAID_clade": {
                                                "value": "V"
                                              },
                                              "pango_lineage": {
                                                "value": "B.40"
                                              },
                                              "current_frequency": {
                                                "value": 0.0
                                              },
                                              "QC_overall_score": {
                                                "value": 0.0
                                              },
                                              "QC_overall_status": {
                                                "value": "good"
                                              },
                                              "sex": {
                                                "value": "Male"
                                              },
                                              "epiweek": {
                                                "value": "202014"
                                              },
                                              "recency": {
                                                "value": "Older"
                                              },
                                              "gisaid_epi_isl": {
                                                "value": "EPI_ISL_455431"
                                              },
                                              "division": {
                                                "value": "Oyo State"
                                              },
                                              "rare_mutations": {
                                                "value": 0.0
                                              },
                                              "country": {
                                                "value": "Nigeria",
                                                "confidence": {
                                                  "Nigeria": 1.0
                                                },
                                                "entropy": -1.000088900581841e-12
                                              },
                                              "submitting_lab": {
                                                "value": "African Centre of Excellence for Genomics of Infectious Diseases (ACEGID), Redeemer's University, Ede, Osun State, Nigeria"
                                              },
                                              "region": {
                                                "value": "Africa"
                                              },
                                              "age": {
                                                "value": "43"
                                              }
                                            },
                                            "branch_attrs": {
                                              "mutations": {}
                                            }
                                          },
                                          {
                                            "name": "NODE_0000018",
                                            "node_attrs": {
                                              "div": 5,
                                              "num_date": {
                                                "value": 2020.2355015273888,
                                                "confidence": [
                                                  2020.2244677740405,
                                                  2020.2471757948692
                                                ]
                                              },
                                              "mutational_fitness": {
                                                "value": -0.269181
                                              },
                                              "emerging_lineage": {
                                                "value": "19A"
                                              },
                                              "clade_membership": {
                                                "value": "19A"
                                              },
                                              "S1_mutations": {
                                                "value": 0.0
                                              },
                                              "current_frequency": {
                                                "value": 0.0
                                              },
                                              "country": {
                                                "value": "Nigeria",
                                                "confidence": {
                                                  "Nigeria": 0.9998856788164026
                                                },
                                                "entropy": 0.0012710458339666969
                                              }
                                            },
                                            "branch_attrs": {
                                              "mutations": {}
                                            },
                                            "children": [
                                              {
                                                "name": "Nigeria/LA-CV262/2020",
                                                "node_attrs": {
                                                  "div": 7,
                                                  "num_date": {
                                                    "value": 2020.2609289617487,
                                                    "confidence": [
                                                      2020.2609289617487,
                                                      2020.2609289617487
                                                    ]
                                                  },
                                                  "url": "https://www.gisaid.org/",
                                                  "author": {
                                                    "author": "Oluniyi P.E. et al",
                                                    "value": "Oluniyi P.E. et al"
                                                  },
                                                  "originating_lab": {
                                                    "value": "Nigeria Centre for Disease Control (NCDC)"
                                                  },
                                                  "mutational_fitness": {
                                                    "value": -0.2692592023
                                                  },
                                                  "emerging_lineage": {
                                                    "value": "19A"
                                                  },
                                                  "clade_membership": {
                                                    "value": "19A"
                                                  },
                                                  "S1_mutations": {
                                                    "value": 0.0
                                                  },
                                                  "potential_contaminants": {
                                                    "value": 0.0
                                                  },
                                                  "host": {
                                                    "value": "Human"
                                                  },
                                                  "reversion_mutations": {
                                                    "value": 0.0
                                                  },
                                                  "GISAID_clade": {
                                                    "value": "V"
                                                  },
                                                  "pango_lineage": {
                                                    "value": "B.40"
                                                  },
                                                  "current_frequency": {
                                                    "value": 0.0
                                                  },
                                                  "QC_overall_score": {
                                                    "value": 0.0
                                                  },
                                                  "QC_overall_status": {
                                                    "value": "good"
                                                  },
                                                  "sex": {
                                                    "value": "Male"
                                                  },
                                                  "epiweek": {
                                                    "value": "202015"
                                                  },
                                                  "recency": {
                                                    "value": "Older"
                                                  },
                                                  "gisaid_epi_isl": {
                                                    "value": "EPI_ISL_729946"
                                                  },
                                                  "division": {
                                                    "value": "Lagos State"
                                                  },
                                                  "rare_mutations": {
                                                    "value": 2.0
                                                  },
                                                  "country": {
                                                    "value": "Nigeria",
                                                    "confidence": {
                                                      "Nigeria": 1.0
                                                    },
                                                    "entropy": -1.000088900581841e-12
                                                  },
                                                  "submitting_lab": {
                                                    "value": "African Centre of Excellence for Genomics of Infectious Diseases (ACEGID), Redeemer's University, Ede, Osun State, Nigeria"
                                                  },
                                                  "region": {
                                                    "value": "Africa"
                                                  },
                                                  "age": {
                                                    "value": "71"
                                                  }
                                                },
                                                "branch_attrs": {
                                                  "mutations": {
                                                    "nuc": [
                                                      "C11020T",
                                                      "C25460T"
                                                    ],
                                                    "ORF3a": [
                                                      "A23V"
                                                    ]
                                                  },
                                                  "labels": {
                                                    "aa": "ORF3a: A23V"
                                                  }
                                                }
                                              },
                                              {
                                                "name": "NODE_0000019",
                                                "node_attrs": {
                                                  "div": 5,
                                                  "num_date": {
                                                    "value": 2020.2436875100427,
                                                    "confidence": [
                                                      2020.2281551502895,
                                                      2020.2549651777329
                                                    ]
                                                  },
                                                  "mutational_fitness": {
                                                    "value": -0.269181
                                                  },
                                                  "emerging_lineage": {
                                                    "value": "19A"
                                                  },
                                                  "clade_membership": {
                                                    "value": "19A"
                                                  },
                                                  "S1_mutations": {
                                                    "value": 0.0
                                                  },
                                                  "current_frequency": {
                                                    "value": 0.0
                                                  },
                                                  "country": {
                                                    "value": "Nigeria",
                                                    "confidence": {
                                                      "Nigeria": 0.9908215019177401,
                                                      "United Kingdom": 0.008619329322397217
                                                    },
                                                    "entropy": 0.05496284550779584
                                                  }
                                                },
                                                "branch_attrs": {
                                                  "mutations": {}
                                                },
                                                "children": [
                                                  {
                                                    "name": "England/PHEC-1F00E/2020",
                                                    "node_attrs": {
                                                      "div": 6,
                                                      "num_date": {
                                                        "value": 2020.2554644808743,
                                                        "confidence": [
                                                          2020.2554644808743,
                                                          2020.2554644808743
                                                        ]
                                                      },
                                                      "url": "https://www.ncbi.nlm.nih.gov/nuccore/OX845988",
                                                      "author": {
                                                        "author": "?",
                                                        "value": "?"
                                                      },
                                                      "originating_lab": {
                                                        "value": "Public Health England (Colindale)"
                                                      },
                                                      "mutational_fitness": {
                                                        "value": -0.272181
                                                      },
                                                      "emerging_lineage": {
                                                        "value": "19A"
                                                      },
                                                      "clade_membership": {
                                                        "value": "19A"
                                                      },
                                                      "S1_mutations": {
                                                        "value": 0.0
                                                      },
                                                      "potential_contaminants": {
                                                        "value": 0.0
                                                      },
                                                      "host": {
                                                        "value": "Homo sapiens"
                                                      },
                                                      "reversion_mutations": {
                                                        "value": 0.0
                                                      },
                                                      "pango_lineage": {
                                                        "value": "B.40"
                                                      },
                                                      "current_frequency": {
                                                        "value": 0.0
                                                      },
                                                      "QC_overall_score": {
                                                        "value": 1.0
                                                      },
                                                      "QC_overall_status": {
                                                        "value": "good"
                                                      },
                                                      "genbank_accession": {
                                                        "value": "OX845988"
                                                      },
                                                      "epiweek": {
                                                        "value": "202014"
                                                      },
                                                      "recency": {
                                                        "value": "Older"
                                                      },
                                                      "gisaid_epi_isl": {
                                                        "value": "EPI_ISL_466189"
                                                      },
                                                      "division": {
                                                        "value": "England"
                                                      },
                                                      "rare_mutations": {
                                                        "value": 1.0
                                                      },
                                                      "country": {
                                                        "value": "United Kingdom",
                                                        "confidence": {
                                                          "United Kingdom": 1.0
                                                        },
                                                        "entropy": -1.000088900581841e-12
                                                      },
                                                      "submitting_lab": {
                                                        "value": "61 Colindale Avenue, London, NW9 5EQ"
                                                      },
                                                      "region": {
                                                        "value": "Europe"
                                                      }
                                                    },
                                                    "branch_attrs": {
                                                      "mutations": {
                                                        "nuc": [
                                                          "G10328A"
                                                        ],
                                                        "ORF1a": [
                                                          "D3355N"
                                                        ]
                                                      },
                                                      "labels": {
                                                        "aa": "ORF1a: D3355N"
                                                      }
                                                    }
                                                  },
                                                  {
                                                    "name": "Nigeria/LA-CV263/2020",
                                                    "node_attrs": {
                                                      "div": 8,
                                                      "num_date": {
                                                        "value": 2020.3674863387978,
                                                        "confidence": [
                                                          2020.3674863387978,
                                                          2020.3674863387978
                                                        ]
                                                      },
                                                      "url": "https://www.gisaid.org/",
                                                      "author": {
                                                        "author": "Oluniyi P.E. et al",
                                                        "value": "Oluniyi P.E. et al"
                                                      },
                                                      "originating_lab": {
                                                        "value": "Nigeria Centre for Disease Control (NCDC)"
                                                      },
                                                      "mutational_fitness": {
                                                        "value": -0.2816152
                                                      },
                                                      "emerging_lineage": {
                                                        "value": "19A"
                                                      },
                                                      "clade_membership": {
                                                        "value": "19A"
                                                      },
                                                      "S1_mutations": {
                                                        "value": 0.0
                                                      },
                                                      "potential_contaminants": {
                                                        "value": 0.0
                                                      },
                                                      "host": {
                                                        "value": "Human"
                                                      },
                                                      "reversion_mutations": {
                                                        "value": 0.0
                                                      },
                                                      "GISAID_clade": {
                                                        "value": "V"
                                                      },
                                                      "pango_lineage": {
                                                        "value": "B.40"
                                                      },
                                                      "current_frequency": {
                                                        "value": 0.0
                                                      },
                                                      "QC_overall_score": {
                                                        "value": 0.0
                                                      },
                                                      "QC_overall_status": {
                                                        "value": "good"
                                                      },
                                                      "sex": {
                                                        "value": "Male"
                                                      },
                                                      "epiweek": {
                                                        "value": "202020"
                                                      },
                                                      "recency": {
                                                        "value": "Older"
                                                      },
                                                      "gisaid_epi_isl": {
                                                        "value": "EPI_ISL_729947"
                                                      },
                                                      "division": {
                                                        "value": "Lagos State"
                                                      },
                                                      "rare_mutations": {
                                                        "value": 4.0
                                                      },
                                                      "country": {
                                                        "value": "Nigeria",
                                                        "confidence": {
                                                          "Nigeria": 1.0
                                                        },
                                                        "entropy": -1.000088900581841e-12
                                                      },
                                                      "submitting_lab": {
                                                        "value": "African Centre of Excellence for Genomics of Infectious Diseases (ACEGID), Redeemer's University, Ede, Osun State, Nigeria"
                                                      },
                                                      "region": {
                                                        "value": "Africa"
                                                      },
                                                      "age": {
                                                        "value": "36"
                                                      }
                                                    },
                                                    "branch_attrs": {
                                                      "mutations": {
                                                        "nuc": [
                                                          "C21T",
                                                          "C26625T",
                                                          "G28851T",
                                                          "C29149T"
                                                        ],
                                                        "N": [
                                                          "S193I"
                                                        ]
                                                      },
                                                      "labels": {
                                                        "aa": "N: S193I"
                                                      }
                                                    }
                                                  }
                                                ]
                                              }
                                            ]
                                          }
                                        ]
                                      }
                                    ]
                                  }
                                ]
                              }
                            ]
                          }
                        ]
                      }
                    ]
                  }
                ]
              }
            ]
          },
          {
            "name": "NODE_0001452",
            "node_attrs": {
              "div": 2,
              "num_date": {
                "value": 2020.0662774949838,
                "confidence": [
                  2020.0455843980706,
                  2020.07634830029
                ]
              },
              "mutational_fitness": {
                "value": -0.0286424
              },
              "emerging_lineage": {
                "value": "19B"
              },
              "clade_membership": {
                "value": "19B"
              },
              "S1_mutations": {
                "value": 0.0
              },
              "current_frequency": {
                "value": 0.0
              },
              "country": {
                "value": "Senegal",
                "confidence": {
                  "Senegal": 0.9999336192069664
                },
                "entropy": 0.0008070887742023878
              }
            },
            "branch_attrs": {
              "mutations": {
                "nuc": [
                  "C8782T",
                  "T28144C"
                ],
                "ORF8": [
                  "L84S"
                ]
              },
              "labels": {
                "aa": "ORF8: L84S",
                "clade": "19B",
                "emerging_lineage": "19B"
              }
            },
            "children": [
              {
                "name": "NODE_0001455",
                "node_attrs": {
                  "div": 7,
                  "num_date": {
                    "value": 2020.1531140913362,
                    "confidence": [
                      2020.110520018165,
                      2020.1778991887866
                    ]
                  },
                  "mutational_fitness": {
                    "value": -0.020434113099999998
                  },
                  "emerging_lineage": {
                    "value": "19B"
                  },
                  "clade_membership": {
                    "value": "19B"
                  },
                  "S1_mutations": {
                    "value": 1.0
                  },
                  "current_frequency": {
                    "value": 0.0
                  },
                  "country": {
                    "value": "Senegal",
                    "confidence": {
                      "Senegal": 0.9999715386432956
                    },
                    "entropy": 0.00036481703880373174
                  }
                },
                "branch_attrs": {
                  "mutations": {
                    "nuc": [
                      "T9477A",
                      "C14805T",
                      "A22151G",
                      "C28657T",
                      "C28863T"
                    ],
                    "ORF1a": [
                      "F3071Y"
                    ],
                    "S": [
                      "I197V"
                    ],
                    "N": [
                      "S197L"
                    ]
                  },
                  "labels": {
                    "aa": "ORF1a: F3071Y; S: I197V; N: S197L"
                  }
                },
                "children": [
                  {
                    "name": "Senegal/136/2020",
                    "node_attrs": {
                      "div": 8,
                      "num_date": {
                        "value": 2020.198087431694,
                        "confidence": [
                          2020.198087431694,
                          2020.198087431694
                        ]
                      },
                      "url": "https://www.gisaid.org/",
                      "author": {
                        "author": "Ndongo Dia, Ousmane Faye, Amadou Alpha Sall",
                        "value": "Ndongo Dia, Ousmane Faye, Amadou Alpha Sall"
                      },
                      "originating_lab": {
                        "value": "Institut Pasteur Dakar"
                      },
                      "mutational_fitness": {
                        "value": -0.0222302231
                      },
                      "emerging_lineage": {
                        "value": "19B"
                      },
                      "clade_membership": {
                        "value": "19B"
                      },
                      "S1_mutations": {
                        "value": 1.0
                      },
                      "potential_contaminants": {
                        "value": 0.0
                      },
                      "host": {
                        "value": "Human"
                      },
                      "reversion_mutations": {
                        "value": 0.0
                      },
                      "GISAID_clade": {
                        "value": "S"
                      },
                      "pango_lineage": {
                        "value": "A.2"
                      },
                      "current_frequency": {
                        "value": 0.0
                      },
                      "QC_overall_score": {
                        "value": 0.0
                      },
                      "QC_overall_status": {
                        "value": "good"
                      },
                      "sex": {
                        "value": "Male"
                      },
                      "epiweek": {
                        "value": "202011"
                      },
                      "recency": {
                        "value": "Older"
                      },
                      "gisaid_epi_isl": {
                        "value": "EPI_ISL_418216"
                      },
                      "division": {
                        "value": "Dakar"
                      },
                      "rare_mutations": {
                        "value": 1.0
                      },
                      "country": {
                        "value": "Senegal",
                        "confidence": {
                          "Senegal": 1.0
                        },
                        "entropy": -1.000088900581841e-12
                      },
                      "submitting_lab": {
                        "value": "Institut Pasteur de Dakar"
                      },
                      "region": {
                        "value": "Africa"
                      },
                      "age": {
                        "value": "51"
                      }
                    },
                    "branch_attrs": {
                      "mutations": {
                        "nuc": [
                          "G25979T"
                        ],
                        "ORF3a": [
                          "G196V"
                        ]
                      },
                      "labels": {
                        "aa": "ORF3a: G196V"
                      }
                    }
                  },
                  {
                    "name": "Senegal/1315/2020",
                    "node_attrs": {
                      "div": 17,
                      "num_date": {
                        "value": 2020.2390710382513,
                        "confidence": [
                          2020.2390710382513,
                          2020.2390710382513
                        ]
                      },
                      "url": "https://www.gisaid.org/",
                      "author": {
                        "author": "Diallo Amadou, Diagne Moussa Moise,  Dia Ndongo, Sankhe Safietou, Ndiaye Ndack, Loucoubar Cheikh, Faye Ousmane, Sall Amadou Alpha",
                        "value": "Diallo Amadou, Diagne Moussa Moise,  Dia Ndongo, Sankhe Safietou, Ndiaye Ndack, Loucoubar Cheikh, Faye Ousmane, Sall Amadou Alpha"
                      },
                      "originating_lab": {
                        "value": "Institut Pasteur de Dakar"
                      },
                      "mutational_fitness": {
                        "value": 0.09793768689999999
                      },
                      "emerging_lineage": {
                        "value": "19B"
                      },
                      "clade_membership": {
                        "value": "19B"
                      },
                      "S1_mutations": {
                        "value": 4.0
                      },
                      "potential_contaminants": {
                        "value": 2.0
                      },
                      "host": {
                        "value": "Human"
                      },
                      "reversion_mutations": {
                        "value": 1.0
                      },
                      "GISAID_clade": {
                        "value": "G"
                      },
                      "pango_lineage": {
                        "value": "A"
                      },
                      "current_frequency": {
                        "value": 0.0
                      },
                      "QC_overall_score": {
                        "value": 39.0625
                      },
                      "QC_overall_status": {
                        "value": "mediocre"
                      },
                      "sex": {
                        "value": "Male"
                      },
                      "epiweek": {
                        "value": "202013"
                      },
                      "recency": {
                        "value": "Older"
                      },
                      "gisaid_epi_isl": {
                        "value": "EPI_ISL_8525475"
                      },
                      "division": {
                        "value": "Dakar"
                      },
                      "rare_mutations": {
                        "value": 9.0
                      },
                      "country": {
                        "value": "Senegal",
                        "confidence": {
                          "Senegal": 1.0
                        },
                        "entropy": -1.000088900581841e-12
                      },
                      "submitting_lab": {
                        "value": "Institut Pasteur de Dakar"
                      },
                      "region": {
                        "value": "Africa"
                      },
                      "age": {
                        "value": "50"
                      }
                    },
                    "branch_attrs": {
                      "mutations": {
                        "nuc": [
                          "C13487A",
                          "T18256A",
                          "T18258A",
                          "T18260A",
                          "T21615G",
                          "T21616A",
                          "C21618G",
                          "A23403G",
                          "C27213G",
                          "G27214T"
                        ],
                        "ORF1b": [
                          "A7E",
                          "F1597I",
                          "I1598N"
                        ],
                        "S": [
                          "L18R",
                          "T19R",
                          "D614G"
                        ],
                        "ORF6": [
                          "V5F"
                        ]
                      },
                      "labels": {
                        "aa": "ORF1b: A7E, F1597I, I1598N; S: L18R, T19R, D614G; ORF6: V5F"
                      }
                    }
                  }
                ]
              },
              {
                "name": "NODE_0000022",
                "node_attrs": {
                  "div": 2,
                  "num_date": {
                    "value": 2020.0771714965326,
                    "confidence": [
                      2020.062086905767,
                      2020.078797649497
                    ]
                  },
                  "mutational_fitness": {
                    "value": -0.0286424
                  },
                  "emerging_lineage": {
                    "value": "19B"
                  },
                  "clade_membership": {
                    "value": "19B"
                  },
                  "S1_mutations": {
                    "value": 0.0
                  },
                  "current_frequency": {
                    "value": 0.0
                  },
                  "country": {
                    "value": "Senegal",
                    "confidence": {
                      "Senegal": 0.996496189195336,
                      "USA": 0.0019140568663285325
                    },
                    "entropy": 0.028102908817931524
                  }
                },
                "branch_attrs": {
                  "mutations": {}
                },
                "children": [
                  {
                    "name": "NODE_0001456",
                    "node_attrs": {
                      "div": 3,
                      "num_date": {
                        "value": 2020.0887978142077,
                        "confidence": [
                          2020.0783805361882,
                          2020.0887978142077
                        ]
                      },
                      "mutational_fitness": {
                        "value": -0.0286424
                      },
                      "emerging_lineage": {
                        "value": "19B"
                      },
                      "clade_membership": {
                        "value": "19B"
                      },
                      "S1_mutations": {
                        "value": 0.0
                      },
                      "current_frequency": {
                        "value": 0.0
                      },
                      "country": {
                        "value": "Senegal",
                        "confidence": {
                          "China": 0.13877031973480744,
                          "Nigeria": 0.011384769683619431,
                          "Senegal": 0.45758418891959485,
                          "USA": 0.3771667410882916
                        },
                        "entropy": 1.151097116844945
                      }
                    },
                    "branch_attrs": {
                      "mutations": {
                        "nuc": [
                          "C18060T"
                        ]
                      }
                    },
                    "children": [
                      {
                        "name": "CHN/Hefei-153/2020",
                        "node_attrs": {
                          "div": 3,
                          "num_date": {
                            "value": 2020.0887978142077,
                            "confidence": [
                              2020.0887978142077,
                              2020.0887978142077
                            ]
                          },
                          "url": "https://www.ncbi.nlm.nih.gov/nuccore/MZ824620",
                          "author": {
                            "author": "Cheng et al",
                            "value": "Cheng et al"
                          },
                          "mutational_fitness": {
                            "value": -0.0286424
                          },
                          "emerging_lineage": {
                            "value": "19B"
                          },
                          "clade_membership": {
                            "value": "19B"
                          },
                          "S1_mutations": {
                            "value": 0.0
                          },
                          "potential_contaminants": {
                            "value": 1.0
                          },
                          "host": {
                            "value": "Homo sapiens"
                          },
                          "reversion_mutations": {
                            "value": 1.0
                          },
                          "pango_lineage": {
                            "value": "A"
                          },
                          "current_frequency": {
                            "value": 0.0
                          },
                          "QC_overall_score": {
                            "value": 0.694444
                          },
                          "QC_overall_status": {
                            "value": "good"
                          },
                          "genbank_accession": {
                            "value": "MZ824620"
                          },
                          "epiweek": {
                            "value": "202006"
                          },
                          "recency": {
                            "value": "Older"
                          },
                          "division": {
                            "value": "China"
                          },
                          "rare_mutations": {
                            "value": 0.0
                          },
                          "country": {
                            "value": "China",
                            "confidence": {
                              "China": 1.0
                            },
                            "entropy": -1.000088900581841e-12
                          },
                          "submitting_lab": {
                            "value": "Anhui Medical University, College of life sciences"
                          },
                          "region": {
                            "value": "Asia"
                          }
                        },
                        "branch_attrs": {
                          "mutations": {}
                        }
                      },
                      {
                        "name": "NODE_0001457",
                        "node_attrs": {
                          "div": 5,
                          "num_date": {
                            "value": 2020.1896483165347,
                            "confidence": [
                              2020.1537770230875,
                              2020.196358989795
                            ]
                          },
                          "mutational_fitness": {
                            "value": -0.135859165
                          },
                          "emerging_lineage": {
                            "value": "19B"
                          },
                          "clade_membership": {
                            "value": "19B"
                          },
                          "S1_mutations": {
                            "value": 0.0
                          },
                          "current_frequency": {
                            "value": 0.0
                          },
                          "country": {
                            "value": "USA",
                            "confidence": {
                              "Senegal": 0.0023937360025995565,
                              "USA": 0.9969305580648969
                            },
                            "entropy": 0.02341589804777094
                          }
                        },
                        "branch_attrs": {
                          "mutations": {
                            "nuc": [
                              "C17747T",
                              "A17858G"
                            ],
                            "ORF1b": [
                              "P1427L",
                              "Y1464C"
                            ]
                          },
                          "labels": {
                            "aa": "ORF1b: P1427L, Y1464C"
                          }
                        },
                        "children": [
                          {
                            "name": "USA/WA-S1322/2020",
                            "node_attrs": {
                              "div": 8,
                              "num_date": {
                                "value": 2020.370218579235,
                                "confidence": [
                                  2020.370218579235,
                                  2020.370218579235
                                ]
                              },
                              "url": "https://www.ncbi.nlm.nih.gov/nuccore/MT821711",
                              "author": {
                                "author": "Nickerson et al",
                                "value": "Nickerson et al"
                              },
                              "originating_lab": {
                                "value": "Washington State Department of Health"
                              },
                              "mutational_fitness": {
                                "value": -0.144859165
                              },
                              "emerging_lineage": {
                                "value": "19B"
                              },
                              "clade_membership": {
                                "value": "19B"
                              },
                              "S1_mutations": {
                                "value": 0.0
                              },
                              "potential_contaminants": {
                                "value": 0.0
                              },
                              "host": {
                                "value": "Homo sapiens"
                              },
                              "reversion_mutations": {
                                "value": 0.0
                              },
                              "pango_lineage": {
                                "value": "A.1"
                              },
                              "current_frequency": {
                                "value": 0.0
                              },
                              "QC_overall_score": {
                                "value": 0.0
                              },
                              "QC_overall_status": {
                                "value": "good"
                              },
                              "genbank_accession": {
                                "value": "MT821711"
                              },
                              "epiweek": {
                                "value": "202020"
                              },
                              "recency": {
                                "value": "Older"
                              },
                              "location": {
                                "value": "Yakima County"
                              },
                              "gisaid_epi_isl": {
                                "value": "EPI_ISL_495772"
                              },
                              "division": {
                                "value": "Washington"
                              },
                              "rare_mutations": {
                                "value": 3.0
                              },
                              "country": {
                                "value": "USA",
                                "confidence": {
                                  "USA": 1.0
                                },
                                "entropy": -1.000088900581841e-12
                              },
                              "submitting_lab": {
                                "value": "Seattle Flu Study, University of Washington Medical Center"
                              },
                              "region": {
                                "value": "North America"
                              }
                            },
                            "branch_attrs": {
                              "mutations": {
                                "nuc": [
                                  "G354A",
                                  "C2070T",
                                  "A26566G"
                                ],
                                "ORF1a": [
                                  "G30D",
                                  "T602I"
                                ],
                                "M": [
                                  "K15R"
                                ]
                              },
                              "labels": {
                                "aa": "ORF1a: G30D, T602I; M: K15R"
                              }
                            }
                          },
                          {
                            "name": "USA/WA-UW190/2020",
                            "node_attrs": {
                              "div": 6,
                              "num_date": {
                                "value": 2020.198087431694,
                                "confidence": [
                                  2020.198087431694,
                                  2020.198087431694
                                ]
                              },
                              "url": "https://www.ncbi.nlm.nih.gov/nuccore/MT252704",
                              "author": {
                                "author": "Roychoudhury et al",
                                "value": "Roychoudhury et al"
                              },
                              "mutational_fitness": {
                                "value": -0.135859165
                              },
                              "emerging_lineage": {
                                "value": "19B"
                              },
                              "clade_membership": {
                                "value": "19B"
                              },
                              "S1_mutations": {
                                "value": 0.0
                              },
                              "potential_contaminants": {
                                "value": 1.0
                              },
                              "host": {
                                "value": "Homo sapiens"
                              },
                              "reversion_mutations": {
                                "value": 0.0
                              },
                              "pango_lineage": {
                                "value": "A.1"
                              },
                              "current_frequency": {
                                "value": 0.0
                              },
                              "QC_overall_score": {
                                "value": 0.0
                              },
                              "QC_overall_status": {
                                "value": "good"
                              },
                              "genbank_accession": {
                                "value": "MT252704"
                              },
                              "epiweek": {
                                "value": "202011"
                              },
                              "recency": {
                                "value": "Older"
                              },
                              "gisaid_epi_isl": {
                                "value": "EPI_ISL_416728"
                              },
                              "division": {
                                "value": "Washington"
                              },
                              "rare_mutations": {
                                "value": 0.0
                              },
                              "country": {
                                "value": "USA",
                                "confidence": {
                                  "USA": 1.0
                                },
                                "entropy": -1.000088900581841e-12
                              },
                              "submitting_lab": {
                                "value": "University of Washington, Laboratory Medicine"
                              },
                              "region": {
                                "value": "North America"
                              }
                            },
                            "branch_attrs": {
                              "mutations": {
                                "nuc": [
                                  "A29700G"
                                ]
                              }
                            }
                          }
                        ]
                      }
                    ]
                  },
                  {
                    "name": "NODE_0000025",
                    "node_attrs": {
                      "div": 2,
                      "num_date": {
                        "value": 2020.1531147732728,
                        "confidence": [
                          2020.08194609524,
                          2020.1709306950722
                        ]
                      },
                      "mutational_fitness": {
                        "value": -0.0286424
                      },
                      "emerging_lineage": {
                        "value": "19B"
                      },
                      "clade_membership": {
                        "value": "19B"
                      },
                      "S1_mutations": {
                        "value": 0.0
                      },
                      "current_frequency": {
                        "value": 0.0
                      },
                      "country": {
                        "value": "Senegal",
                        "confidence": {
                          "Senegal": 0.9993774968985116
                        },
                        "entropy": 0.005555836059185762
                      }
                    },
                    "branch_attrs": {
                      "mutations": {}
                    },
                    "children": [
                      {
                        "name": "Senegal/SN-CHRT-0126/2020",
                        "node_attrs": {
                          "div": 11,
                          "num_date": {
                            "value": 2020.4986338797814,
                            "confidence": [
                              2020.4986338797814,
                              2020.4986338797814
                            ]
                          },
                          "url": "https://www.gisaid.org/",
                          "author": {
                            "author": "Souleymane Mboup, Ambroise Ahouidi, Adbou Padane, Nafissatou Leye, Moustapha Mbow, Aminata Mboup, Papa Alassane Diaw, Cyrille Diedhiou, Aminata Dia , Anna julienne selbe Ndiaye, Ndeye Diabou Diagne, Ana Olivo, Todd Meyer, Barbara Harris, Mary Rodgers, Gavin Cloherty",
                            "value": "Souleymane Mboup, Ambroise Ahouidi, Adbou Padane, Nafissatou Leye, Moustapha Mbow, Aminata Mboup, Papa Alassane Diaw, Cyrille Diedhiou, Aminata Dia , Anna julienne selbe Ndiaye, Ndeye Diabou Diagne, Ana Olivo, Todd Meyer, Barbara Harris, Mary Rodgers, Gavin Cloherty"
                          },
                          "originating_lab": {
                            "value": "Institute for Health Research, Epidemiological Surveillance and Training (IRESSEF)"
                          },
                          "mutational_fitness": {
                            "value": -0.053489852899999996
                          },
                          "emerging_lineage": {
                            "value": "19B"
                          },
                          "clade_membership": {
                            "value": "19B"
                          },
                          "S1_mutations": {
                            "value": 0.0
                          },
                          "potential_contaminants": {
                            "value": 0.0
                          },
                          "host": {
                            "value": "Human"
                          },
                          "reversion_mutations": {
                            "value": 2.0
                          },
                          "GISAID_clade": {
                            "value": "S"
                          },
                          "pango_lineage": {
                            "value": "A.3"
                          },
                          "current_frequency": {
                            "value": 0.0
                          },
                          "QC_overall_score": {
                            "value": 13.340278
                          },
                          "QC_overall_status": {
                            "value": "good"
                          },
                          "sex": {
                            "value": "Male"
                          },
                          "epiweek": {
                            "value": "202027"
                          },
                          "recency": {
                            "value": "Older"
                          },
                          "gisaid_epi_isl": {
                            "value": "EPI_ISL_1827936"
                          },
                          "rare_mutations": {
                            "value": 1.0
                          },
                          "country": {
                            "value": "Senegal",
                            "confidence": {
                              "Senegal": 1.0
                            },
                            "entropy": -1.000088900581841e-12
                          },
                          "submitting_lab": {
                            "value": "Abbott Laboratories"
                          },
                          "region": {
                            "value": "Africa"
                          },
                          "age": {
                            "value": "60"
                          }
                        },
                        "branch_attrs": {
                          "mutations": {
                            "nuc": [
                              "T490A",
                              "C3177T",
                              "T18736C",
                              "C24034T",
                              "T26729C",
                              "G28077C",
                              "C28896G",
                              "C29451T",
                              "A29700G"
                            ],
                            "ORF1a": [
                              "D75E",
                              "P971L"
                            ],
                            "ORF1b": [
                              "F1757L"
                            ],
                            "ORF8": [
                              "V62L"
                            ],
                            "N": [
                              "A208G",
                              "T393I"
                            ]
                          },
                          "labels": {
                            "aa": "ORF1a: D75E, P971L; ORF1b: F1757L; ORF8: V62L; N: A208G, T393I"
                          }
                        }
                      },
                      {
                        "name": "NODE_0001458",
                        "node_attrs": {
                          "div": 3,
                          "num_date": {
                            "value": 2020.1696570823858,
                            "confidence": [
                              2020.149291256978,
                              2020.182375606575
                            ]
                          },
                          "mutational_fitness": {
                            "value": 0.0066926
                          },
                          "emerging_lineage": {
                            "value": "19B"
                          },
                          "clade_membership": {
                            "value": "19B"
                          },
                          "S1_mutations": {
                            "value": 0.0
                          },
                          "current_frequency": {
                            "value": 0.0
                          },
                          "country": {
                            "value": "Senegal",
                            "confidence": {
                              "Nigeria": 0.011622515064091702,
                              "Senegal": 0.9872037432199793
                            },
                            "entropy": 0.07319723237291367
                          }
                        },
                        "branch_attrs": {
                          "mutations": {
                            "nuc": [
                              "G28878A",
                              "G29742A"
                            ],
                            "N": [
                              "S202N"
                            ]
                          },
                          "labels": {
                            "aa": "N: S202N"
                          }
                        },
                        "children": [
                          {
                            "name": "NODE_0001476",
                            "node_attrs": {
                              "div": 4,
                              "num_date": {
                                "value": 2020.2099151927341,
                                "confidence": [
                                  2020.183921907111,
                                  2020.2158654095467
                                ]
                              },
                              "mutational_fitness": {
                                "value": 0.0066926
                              },
                              "emerging_lineage": {
                                "value": "19B"
                              },
                              "clade_membership": {
                                "value": "19B"
                              },
                              "S1_mutations": {
                                "value": 0.0
                              },
                              "current_frequency": {
                                "value": 0.0
                              },
                              "country": {
                                "value": "Senegal",
                                "confidence": {
                                  "Senegal": 0.9997419146137562
                                },
                                "entropy": 0.002539724789222092
                              }
                            },
                            "branch_attrs": {
                              "mutations": {
                                "nuc": [
                                  "C24370T"
                                ]
                              }
                            },
                            "children": [
                              {
                                "name": "Senegal/1966/2020",
                                "node_attrs": {
                                  "div": 6,
                                  "num_date": {
                                    "value": 2020.25,
                                    "confidence": [
                                      2020.25,
                                      2020.25
                                    ]
                                  },
                                  "url": "https://www.gisaid.org/",
                                  "author": {
                                    "author": "Ndongo Dia, Moussa Moise Diagne, Mamadou Diop, Marie Henriette Dior Ndione, Mamadou Malado Jallow, Safietou Sanke, Ousmane Faye, Amadou Alpha Sall.",
                                    "value": "Ndongo Dia, Moussa Moise Diagne, Mamadou Diop, Marie Henriette Dior Ndione, Mamadou Malado Jallow, Safietou Sanke, Ousmane Faye, Amadou Alpha Sall."
                                  },
                                  "originating_lab": {
                                    "value": "Institut Pasteur Dakar"
                                  },
                                  "mutational_fitness": {
                                    "value": 0.009108230000000002
                                  },
                                  "emerging_lineage": {
                                    "value": "19B"
                                  },
                                  "clade_membership": {
                                    "value": "19B"
                                  },
                                  "S1_mutations": {
                                    "value": 0.0
                                  },
                                  "potential_contaminants": {
                                    "value": 0.0
                                  },
                                  "host": {
                                    "value": "Human"
                                  },
                                  "reversion_mutations": {
                                    "value": 0.0
                                  },
                                  "GISAID_clade": {
                                    "value": "S"
                                  },
                                  "pango_lineage": {
                                    "value": "A.11"
                                  },
                                  "current_frequency": {
                                    "value": 0.0
                                  },
                                  "QC_overall_score": {
                                    "value": 0.0
                                  },
                                  "QC_overall_status": {
                                    "value": "good"
                                  },
                                  "sex": {
                                    "value": "Male"
                                  },
                                  "epiweek": {
                                    "value": "202014"
                                  },
                                  "recency": {
                                    "value": "Older"
                                  },
                                  "location": {
                                    "value": "Velingara"
                                  },
                                  "gisaid_epi_isl": {
                                    "value": "EPI_ISL_480789"
                                  },
                                  "division": {
                                    "value": "Kolda"
                                  },
                                  "rare_mutations": {
                                    "value": 3.0
                                  },
                                  "country": {
                                    "value": "Senegal",
                                    "confidence": {
                                      "Senegal": 1.0
                                    },
                                    "entropy": -1.000088900581841e-12
                                  },
                                  "submitting_lab": {
                                    "value": "Institut Pasteur de Dakar"
                                  },
                                  "region": {
                                    "value": "Africa"
                                  },
                                  "age": {
                                    "value": "43"
                                  }
                                },
                                "branch_attrs": {
                                  "mutations": {
                                    "nuc": [
                                      "A2274G",
                                      "C2306T"
                                    ],
                                    "ORF1a": [
                                      "E670G",
                                      "L681F"
                                    ]
                                  },
                                  "labels": {
                                    "aa": "ORF1a: E670G, L681F"
                                  }
                                }
                              },
                              {
                                "name": "Senegal/620/2020",
                                "node_attrs": {
                                  "div": 5,
                                  "num_date": {
                                    "value": 2020.217213114754,
                                    "confidence": [
                                      2020.217213114754,
                                      2020.217213114754
                                    ]
                                  },
                                  "url": "https://www.gisaid.org/",
                                  "author": {
                                    "author": "Ndongo Dia, Moussa Moise Diagne, Mamadou Diop, Ousmane Faye, Amadou Alpha Sall",
                                    "value": "Ndongo Dia, Moussa Moise Diagne, Mamadou Diop, Ousmane Faye, Amadou Alpha Sall"
                                  },
                                  "originating_lab": {
                                    "value": "Institut Pasteur Dakar"
                                  },
                                  "mutational_fitness": {
                                    "value": 0.007222757999999999
                                  },
                                  "emerging_lineage": {
                                    "value": "19B"
                                  },
                                  "clade_membership": {
                                    "value": "19B"
                                  },
                                  "S1_mutations": {
                                    "value": 0.0
                                  },
                                  "potential_contaminants": {
                                    "value": 0.0
                                  },
                                  "host": {
                                    "value": "Human"
                                  },
                                  "reversion_mutations": {
                                    "value": 0.0
                                  },
                                  "GISAID_clade": {
                                    "value": "S"
                                  },
                                  "pango_lineage": {
                                    "value": "A.11"
                                  },
                                  "current_frequency": {
                                    "value": 0.0
                                  },
                                  "QC_overall_score": {
                                    "value": 0.0
                                  },
                                  "QC_overall_status": {
                                    "value": "good"
                                  },
                                  "sex": {
                                    "value": "Female"
                                  },
                                  "epiweek": {
                                    "value": "202012"
                                  },
                                  "recency": {
                                    "value": "Older"
                                  },
                                  "gisaid_epi_isl": {
                                    "value": "EPI_ISL_420078"
                                  },
                                  "division": {
                                    "value": "Thies"
                                  },
                                  "rare_mutations": {
                                    "value": 2.0
                                  },
                                  "country": {
                                    "value": "Senegal",
                                    "confidence": {
                                      "Senegal": 1.0
                                    },
                                    "entropy": -1.000088900581841e-12
                                  },
                                  "submitting_lab": {
                                    "value": "Institut Pasteur de Dakar"
                                  },
                                  "region": {
                                    "value": "Africa"
                                  },
                                  "age": {
                                    "value": "40"
                                  }
                                },
                                "branch_attrs": {
                                  "mutations": {
                                    "nuc": [
                                      "G16853T"
                                    ],
                                    "ORF1b": [
                                      "G1129V"
                                    ]
                                  },
                                  "labels": {
                                    "aa": "ORF1b: G1129V"
                                  }
                                }
                              }
                            ]
                          },
                          {
                            "name": "NODE_0000034",
                            "node_attrs": {
                              "div": 3,
                              "num_date": {
                                "value": 2020.190343594499,
                                "confidence": [
                                  2020.1622642008851,
                                  2020.2187346014518
                                ]
                              },
                              "mutational_fitness": {
                                "value": 0.0066926
                              },
                              "emerging_lineage": {
                                "value": "19B"
                              },
                              "clade_membership": {
                                "value": "19B"
                              },
                              "S1_mutations": {
                                "value": 0.0
                              },
                              "current_frequency": {
                                "value": 0.0
                              },
                              "country": {
                                "value": "Mali",
                                "confidence": {
                                  "Mali": 0.9916925538019674,
                                  "Senegal": 0.00800672483662782
                                },
                                "entropy": 0.04981099982760787
                              }
                            },
                            "branch_attrs": {
                              "mutations": {}
                            },
                            "children": [
                              {
                                "name": "NODE_0000029",
                                "node_attrs": {
                                  "div": 3,
                                  "num_date": {
                                    "value": 2020.2087847922696,
                                    "confidence": [
                                      2020.1866500331514,
                                      2020.2149172729423
                                    ]
                                  },
                                  "mutational_fitness": {
                                    "value": 0.0066926
                                  },
                                  "emerging_lineage": {
                                    "value": "19B"
                                  },
                                  "clade_membership": {
                                    "value": "19B"
                                  },
                                  "S1_mutations": {
                                    "value": 0.0
                                  },
                                  "current_frequency": {
                                    "value": 0.0
                                  },
                                  "country": {
                                    "value": "Mali",
                                    "confidence": {
                                      "Mali": 0.9999290653158015
                                    },
                                    "entropy": 0.0007715292083631064
                                  }
                                },
                                "branch_attrs": {
                                  "mutations": {}
                                },
                                "children": [
                                  {
                                    "name": "NODE_0000030",
                                    "node_attrs": {
                                      "div": 3,
                                      "num_date": {
                                        "value": 2020.2104903476618,
                                        "confidence": [
                                          2020.1944651206954,
                                          2020.2354416310952
                                        ]
                                      },
                                      "mutational_fitness": {
                                        "value": 0.0066926
                                      },
                                      "emerging_lineage": {
                                        "value": "19B"
                                      },
                                      "clade_membership": {
                                        "value": "19B"
                                      },
                                      "S1_mutations": {
                                        "value": 0.0
                                      },
                                      "current_frequency": {
                                        "value": 0.0
                                      },
                                      "country": {
                                        "value": "Mali",
                                        "confidence": {
                                          "Mali": 0.9999988119383597
                                        },
                                        "entropy": 1.896570647356183e-05
                                      }
                                    },
                                    "branch_attrs": {
                                      "mutations": {}
                                    },
                                    "children": [
                                      {
                                        "name": "Mali/M002707/2020",
                                        "node_attrs": {
                                          "div": 8,
                                          "num_date": {
                                            "value": 2020.2800546448088,
                                            "confidence": [
                                              2020.2800546448088,
                                              2020.2800546448088
                                            ]
                                          },
                                          "url": "https://www.gisaid.org/",
                                          "author": {
                                            "author": "Kouriba, D\u00fcrr, Sangar\u00e9, Rehn, Traor\u00e9, Bestehorn-Willmann, Walter, Quedraogo, Zimmermann, Maiga, Heitzer, Sogodogo, Antwerpen, W\u00f6lfel",
                                            "value": "Kouriba, D\u00fcrr, Sangar\u00e9, Rehn, Traor\u00e9, Bestehorn-Willmann, Walter, Quedraogo, Zimmermann, Maiga, Heitzer, Sogodogo, Antwerpen, W\u00f6lfel"
                                          },
                                          "originating_lab": {
                                            "value": "CICM-Mali"
                                          },
                                          "mutational_fitness": {
                                            "value": 0.003730894200000001
                                          },
                                          "emerging_lineage": {
                                            "value": "19B"
                                          },
                                          "clade_membership": {
                                            "value": "19B"
                                          },
                                          "S1_mutations": {
                                            "value": 0.0
                                          },
                                          "potential_contaminants": {
                                            "value": 0.0
                                          },
                                          "host": {
                                            "value": "Human"
                                          },
                                          "reversion_mutations": {
                                            "value": 0.0
                                          },
                                          "GISAID_clade": {
                                            "value": "S"
                                          },
                                          "pango_lineage": {
                                            "value": "A.21"
                                          },
                                          "current_frequency": {
                                            "value": 0.0
                                          },
                                          "QC_overall_score": {
                                            "value": 0.0
                                          },
                                          "QC_overall_status": {
                                            "value": "good"
                                          },
                                          "sex": {
                                            "value": "Male"
                                          },
                                          "epiweek": {
                                            "value": "202016"
                                          },
                                          "recency": {
                                            "value": "Older"
                                          },
                                          "gisaid_epi_isl": {
                                            "value": "EPI_ISL_487461"
                                          },
                                          "division": {
                                            "value": "Bamako"
                                          },
                                          "rare_mutations": {
                                            "value": 5.0
                                          },
                                          "country": {
                                            "value": "Mali",
                                            "confidence": {
                                              "Mali": 1.0
                                            },
                                            "entropy": -1.000088900581841e-12
                                          },
                                          "submitting_lab": {
                                            "value": "Bundeswehr Institut of Microbiology"
                                          },
                                          "region": {
                                            "value": "Africa"
                                          },
                                          "age": {
                                            "value": "64"
                                          }
                                        },
                                        "branch_attrs": {
                                          "mutations": {
                                            "nuc": [
                                              "T16062C",
                                              "C16658T",
                                              "C17883T",
                                              "G18973T",
                                              "T21480G"
                                            ],
                                            "ORF1b": [
                                              "T1064I",
                                              "V1836F"
                                            ]
                                          },
                                          "labels": {
                                            "aa": "ORF1b: T1064I, V1836F"
                                          }
                                        }
                                      },
                                      {
                                        "name": "Mali/M002616/2020",
                                        "node_attrs": {
                                          "div": 4,
                                          "num_date": {
                                            "value": 2020.2636612021859,
                                            "confidence": [
                                              2020.2636612021859,
                                              2020.2636612021859
                                            ]
                                          },
                                          "url": "https://www.gisaid.org/",
                                          "author": {
                                            "author": "Kouriba, D\u00fcrr, Sangar\u00e9, Rehn, Traor\u00e9, Bestehorn-Willmann, Walter, Quedraogo, Zimmermann, Maiga, Heitzer, Sogodogo, Antwerpen, W\u00f6lfel",
                                            "value": "Kouriba, D\u00fcrr, Sangar\u00e9, Rehn, Traor\u00e9, Bestehorn-Willmann, Walter, Quedraogo, Zimmermann, Maiga, Heitzer, Sogodogo, Antwerpen, W\u00f6lfel"
                                          },
                                          "originating_lab": {
                                            "value": "CICM-Mali"
                                          },
                                          "mutational_fitness": {
                                            "value": 0.0036925999999999973
                                          },
                                          "emerging_lineage": {
                                            "value": "19B"
                                          },
                                          "clade_membership": {
                                            "value": "19B"
                                          },
                                          "S1_mutations": {
                                            "value": 0.0
                                          },
                                          "potential_contaminants": {
                                            "value": 0.0
                                          },
                                          "host": {
                                            "value": "Human"
                                          },
                                          "reversion_mutations": {
                                            "value": 0.0
                                          },
                                          "GISAID_clade": {
                                            "value": "S"
                                          },
                                          "pango_lineage": {
                                            "value": "A"
                                          },
                                          "current_frequency": {
                                            "value": 0.0
                                          },
                                          "QC_overall_score": {
                                            "value": 0.0
                                          },
                                          "QC_overall_status": {
                                            "value": "good"
                                          },
                                          "sex": {
                                            "value": "Female"
                                          },
                                          "epiweek": {
                                            "value": "202015"
                                          },
                                          "recency": {
                                            "value": "Older"
                                          },
                                          "gisaid_epi_isl": {
                                            "value": "EPI_ISL_487448"
                                          },
                                          "division": {
                                            "value": "Bamako"
                                          },
                                          "rare_mutations": {
                                            "value": 1.0
                                          },
                                          "country": {
                                            "value": "Mali",
                                            "confidence": {
                                              "Mali": 1.0
                                            },
                                            "entropy": -1.000088900581841e-12
                                          },
                                          "submitting_lab": {
                                            "value": "Bundeswehr Institut of Microbiology"
                                          },
                                          "region": {
                                            "value": "Africa"
                                          },
                                          "age": {
                                            "value": "43"
                                          }
                                        },
                                        "branch_attrs": {
                                          "mutations": {
                                            "nuc": [
                                              "C14189T"
                                            ],
                                            "ORF1b": [
                                              "A241V"
                                            ]
                                          },
                                          "labels": {
                                            "aa": "ORF1b: A241V"
                                          }
                                        }
                                      }
                                    ]
                                  },
                                  {
                                    "name": "NODE_0000031",
                                    "node_attrs": {
                                      "div": 3,
                                      "num_date": {
                                        "value": 2020.210683594927,
                                        "confidence": [
                                          2020.1919116783572,
                                          2020.2193604540369
                                        ]
                                      },
                                      "mutational_fitness": {
                                        "value": 0.0066926
                                      },
                                      "emerging_lineage": {
                                        "value": "19B"
                                      },
                                      "clade_membership": {
                                        "value": "19B"
                                      },
                                      "S1_mutations": {
                                        "value": 0.0
                                      },
                                      "current_frequency": {
                                        "value": 0.0
                                      },
                                      "country": {
                                        "value": "Mali",
                                        "confidence": {
                                          "Mali": 0.999965888936543
                                        },
                                        "entropy": 0.0004126387263923219
                                      }
                                    },
                                    "branch_attrs": {
                                      "mutations": {}
                                    },
                                    "children": [
                                      {
                                        "name": "NODE_0000032",
                                        "node_attrs": {
                                          "div": 3,
                                          "num_date": {
                                            "value": 2020.217921224793,
                                            "confidence": [
                                              2020.1974672590518,
                                              2020.233955727372
                                            ]
                                          },
                                          "mutational_fitness": {
                                            "value": 0.0066926
                                          },
                                          "emerging_lineage": {
                                            "value": "19B"
                                          },
                                          "clade_membership": {
                                            "value": "19B"
                                          },
                                          "S1_mutations": {
                                            "value": 0.0
                                          },
                                          "current_frequency": {
                                            "value": 0.0
                                          },
                                          "country": {
                                            "value": "Mali",
                                            "confidence": {
                                              "Mali": 0.9999991514468218
                                            },
                                            "entropy": 1.4226973672442424e-05
                                          }
                                        },
                                        "branch_attrs": {
                                          "mutations": {}
                                        },
                                        "children": [
                                          {
                                            "name": "Mali/M002618/2020",
                                            "node_attrs": {
                                              "div": 6,
                                              "num_date": {
                                                "value": 2020.2636612021859,
                                                "confidence": [
                                                  2020.2636612021859,
                                                  2020.2636612021859
                                                ]
                                              },
                                              "url": "https://www.gisaid.org/",
                                              "author": {
                                                "author": "Kouriba, D\u00fcrr, Sangar\u00e9, Rehn, Traor\u00e9, Bestehorn-Willmann, Walter, Quedraogo, Zimmermann, Maiga, Heitzer, Sogodogo, Antwerpen, W\u00f6lfel",
                                                "value": "Kouriba, D\u00fcrr, Sangar\u00e9, Rehn, Traor\u00e9, Bestehorn-Willmann, Walter, Quedraogo, Zimmermann, Maiga, Heitzer, Sogodogo, Antwerpen, W\u00f6lfel"
                                              },
                                              "originating_lab": {
                                                "value": "CICM-Mali"
                                              },
                                              "mutational_fitness": {
                                                "value": 0.0173655
                                              },
                                              "emerging_lineage": {
                                                "value": "19B"
                                              },
                                              "clade_membership": {
                                                "value": "19B"
                                              },
                                              "S1_mutations": {
                                                "value": 0.0
                                              },
                                              "potential_contaminants": {
                                                "value": 1.0
                                              },
                                              "host": {
                                                "value": "Human"
                                              },
                                              "reversion_mutations": {
                                                "value": 0.0
                                              },
                                              "GISAID_clade": {
                                                "value": "S"
                                              },
                                              "pango_lineage": {
                                                "value": "A"
                                              },
                                              "current_frequency": {
                                                "value": 0.0
                                              },
                                              "QC_overall_score": {
                                                "value": 0.0
                                              },
                                              "QC_overall_status": {
                                                "value": "good"
                                              },
                                              "sex": {
                                                "value": "Male"
                                              },
                                              "epiweek": {
                                                "value": "202015"
                                              },
                                              "recency": {
                                                "value": "Older"
                                              },
                                              "gisaid_epi_isl": {
                                                "value": "EPI_ISL_487449"
                                              },
                                              "division": {
                                                "value": "Bamako"
                                              },
                                              "rare_mutations": {
                                                "value": 2.0
                                              },
                                              "country": {
                                                "value": "Mali",
                                                "confidence": {
                                                  "Mali": 1.0
                                                },
                                                "entropy": -1.000088900581841e-12
                                              },
                                              "submitting_lab": {
                                                "value": "Bundeswehr Institut of Microbiology"
                                              },
                                              "region": {
                                                "value": "Africa"
                                              },
                                              "age": {
                                                "value": "60"
                                              }
                                            },
                                            "branch_attrs": {
                                              "mutations": {
                                                "nuc": [
                                                  "G581A",
                                                  "A10323G",
                                                  "T11227C"
                                                ],
                                                "ORF1a": [
                                                  "V106I",
                                                  "K3353R"
                                                ]
                                              },
                                              "labels": {
                                                "aa": "ORF1a: V106I, K3353R"
                                              }
                                            }
                                          },
                                          {
                                            "name": "Mali/M002672/2020",
                                            "node_attrs": {
                                              "div": 7,
                                              "num_date": {
                                                "value": 2020.2745901639344,
                                                "confidence": [
                                                  2020.2745901639344,
                                                  2020.2745901639344
                                                ]
                                              },
                                              "url": "https://www.gisaid.org/",
                                              "author": {
                                                "author": "Kouriba, D\u00fcrr, Sangar\u00e9, Rehn, Traor\u00e9, Bestehorn-Willmann, Walter, Quedraogo, Zimmermann, Maiga, Heitzer, Sogodogo, Antwerpen, W\u00f6lfel",
                                                "value": "Kouriba, D\u00fcrr, Sangar\u00e9, Rehn, Traor\u00e9, Bestehorn-Willmann, Walter, Quedraogo, Zimmermann, Maiga, Heitzer, Sogodogo, Antwerpen, W\u00f6lfel"
                                              },
                                              "originating_lab": {
                                                "value": "CICM-Mali"
                                              },
                                              "mutational_fitness": {
                                                "value": 0.036040266
                                              },
                                              "emerging_lineage": {
                                                "value": "19B"
                                              },
                                              "clade_membership": {
                                                "value": "19B"
                                              },
                                              "S1_mutations": {
                                                "value": 0.0
                                              },
                                              "potential_contaminants": {
                                                "value": 1.0
                                              },
                                              "host": {
                                                "value": "Human"
                                              },
                                              "reversion_mutations": {
                                                "value": 1.0
                                              },
                                              "GISAID_clade": {
                                                "value": "O"
                                              },
                                              "pango_lineage": {
                                                "value": "B"
                                              },
                                              "current_frequency": {
                                                "value": 0.0
                                              },
                                              "QC_overall_score": {
                                                "value": 4.340278
                                              },
                                              "QC_overall_status": {
                                                "value": "good"
                                              },
                                              "sex": {
                                                "value": "Female"
                                              },
                                              "epiweek": {
                                                "value": "202015"
                                              },
                                              "recency": {
                                                "value": "Older"
                                              },
                                              "gisaid_epi_isl": {
                                                "value": "EPI_ISL_487454"
                                              },
                                              "division": {
                                                "value": "Bamako"
                                              },
                                              "rare_mutations": {
                                                "value": 2.0
                                              },
                                              "country": {
                                                "value": "Mali",
                                                "confidence": {
                                                  "Mali": 1.0
                                                },
                                                "entropy": -1.000088900581841e-12
                                              },
                                              "submitting_lab": {
                                                "value": "Bundeswehr Institut of Microbiology"
                                              },
                                              "region": {
                                                "value": "Africa"
                                              },
                                              "age": {
                                                "value": "50"
                                              }
                                            },
                                            "branch_attrs": {
                                              "mutations": {
                                                "nuc": [
                                                  "C241T",
                                                  "A686-",
                                                  "A687-",
                                                  "G688-",
                                                  "T689-",
                                                  "C690-",
                                                  "A691-",
                                                  "T692-",
                                                  "T693-",
                                                  "T694-",
                                                  "C1968T",
                                                  "C11747T",
                                                  "C28144T"
                                                ],
                                                "ORF1a": [
                                                  "K141-",
                                                  "S142-",
                                                  "F143-",
                                                  "T568I"
                                                ],
                                                "ORF8": [
                                                  "S84L"
                                                ]
                                              },
                                              "labels": {
                                                "aa": "ORF1a: K141-, S142-, F143-, T568I; ORF8: S84L"
                                              }
                                            }
                                          }
                                        ]
                                      },
                                      {
                                        "name": "NODE_0000033",
                                        "node_attrs": {
                                          "div": 3,
                                          "num_date": {
                                            "value": 2020.210284280241,
                                            "confidence": [
                                              2020.2000988485242,
                                              2020.2256609246087
                                            ]
                                          },
                                          "mutational_fitness": {
                                            "value": 0.0066926
                                          },
                                          "emerging_lineage": {
                                            "value": "19B"
                                          },
                                          "clade_membership": {
                                            "value": "19B"
                                          },
                                          "S1_mutations": {
                                            "value": 0.0
                                          },
                                          "current_frequency": {
                                            "value": 0.0
                                          },
                                          "country": {
                                            "value": "Mali",
                                            "confidence": {
                                              "Mali": 0.994885399626394,
                                              "Nigeria": 0.004718309642088186
                                            },
                                            "entropy": 0.03402419730605132
                                          }
                                        },
                                        "branch_attrs": {
                                          "mutations": {}
                                        },
                                        "children": [
                                          {
                                            "name": "Nigeria/ED04-CV158/2020",
                                            "node_attrs": {
                                              "div": 5,
                                              "num_date": {
                                                "value": 2020.23087431694,
                                                "confidence": [
                                                  2020.23087431694,
                                                  2020.23087431694
                                                ]
                                              },
                                              "url": "https://www.gisaid.org/",
                                              "author": {
                                                "author": "Oluniyi P.E. et al",
                                                "value": "Oluniyi P.E. et al"
                                              },
                                              "originating_lab": {
                                                "value": "Nigeria Centre for Disease Control (NCDC)"
                                              },
                                              "mutational_fitness": {
                                                "value": 0.0125803786
                                              },
                                              "emerging_lineage": {
                                                "value": "19B"
                                              },
                                              "clade_membership": {
                                                "value": "19B"
                                              },
                                              "S1_mutations": {
                                                "value": 0.0
                                              },
                                              "potential_contaminants": {
                                                "value": 0.0
                                              },
                                              "host": {
                                                "value": "Human"
                                              },
                                              "reversion_mutations": {
                                                "value": 0.0
                                              },
                                              "GISAID_clade": {
                                                "value": "S"
                                              },
                                              "pango_lineage": {
                                                "value": "A"
                                              },
                                              "current_frequency": {
                                                "value": 0.0
                                              },
                                              "QC_overall_score": {
                                                "value": 0.0
                                              },
                                              "QC_overall_status": {
                                                "value": "good"
                                              },
                                              "epiweek": {
                                                "value": "202013"
                                              },
                                              "recency": {
                                                "value": "Older"
                                              },
                                              "gisaid_epi_isl": {
                                                "value": "EPI_ISL_527876"
                                              },
                                              "division": {
                                                "value": "Enugu"
                                              },
                                              "rare_mutations": {
                                                "value": 0.0
                                              },
                                              "country": {
                                                "value": "Nigeria",
                                                "confidence": {
                                                  "Nigeria": 1.0
                                                },
                                                "entropy": -1.000088900581841e-12
                                              },
                                              "submitting_lab": {
                                                "value": "African Centre of Excellence for Genomics of Infectious Diseases (ACEGID), Redeemer's University, Ede, Osun State, Nigeria"
                                              },
                                              "region": {
                                                "value": "Africa"
                                              }
                                            },
                                            "branch_attrs": {
                                              "mutations": {
                                                "nuc": [
                                                  "G11230T",
                                                  "G28167A"
                                                ],
                                                "ORF1a": [
                                                  "M3655I"
                                                ],
                                                "ORF8": [
                                                  "E92K"
                                                ]
                                              },
                                              "labels": {
                                                "aa": "ORF1a: M3655I; ORF8: E92K"
                                              }
                                            }
                                          },
                                          {
                                            "name": "NODE_0001479",
                                            "node_attrs": {
                                              "div": 4,
                                              "num_date": {
                                                "value": 2020.2275081484095,
                                                "confidence": [
                                                  2020.2149426873827,
                                                  2020.2518548949129
                                                ]
                                              },
                                              "mutational_fitness": {
                                                "value": 0.0036925999999999973
                                              },
                                              "emerging_lineage": {
                                                "value": "19B"
                                              },
                                              "clade_membership": {
                                                "value": "19B"
                                              },
                                              "S1_mutations": {
                                                "value": 0.0
                                              },
                                              "current_frequency": {
                                                "value": 0.0
                                              },
                                              "country": {
                                                "value": "Mali",
                                                "confidence": {
                                                  "Mali": 0.999972987775556
                                                },
                                                "entropy": 0.0003297592485525029
                                              }
                                            },
                                            "branch_attrs": {
                                              "mutations": {
                                                "nuc": [
                                                  "G11083T"
                                                ],
                                                "ORF1a": [
                                                  "L3606F"
                                                ]
                                              },
                                              "labels": {
                                                "aa": "ORF1a: L3606F"
                                              }
                                            },
                                            "children": [
                                              {
                                                "name": "Mali/M002593/2020",
                                                "node_attrs": {
                                                  "div": 6,
                                                  "num_date": {
                                                    "value": 2020.2636612021859,
                                                    "confidence": [
                                                      2020.2636612021859,
                                                      2020.2636612021859
                                                    ]
                                                  },
                                                  "url": "https://www.gisaid.org/",
                                                  "author": {
                                                    "author": "Kouriba, D\u00fcrr, Sangar\u00e9, Rehn, Traor\u00e9, Bestehorn-Willmann, Walter, Quedraogo, Zimmermann, Maiga, Heitzer, Sogodogo, Antwerpen, W\u00f6lfel",
                                                    "value": "Kouriba, D\u00fcrr, Sangar\u00e9, Rehn, Traor\u00e9, Bestehorn-Willmann, Walter, Quedraogo, Zimmermann, Maiga, Heitzer, Sogodogo, Antwerpen, W\u00f6lfel"
                                                  },
                                                  "originating_lab": {
                                                    "value": "CICM-Mali"
                                                  },
                                                  "mutational_fitness": {
                                                    "value": 0.0036925999999999973
                                                  },
                                                  "emerging_lineage": {
                                                    "value": "19B"
                                                  },
                                                  "clade_membership": {
                                                    "value": "19B"
                                                  },
                                                  "S1_mutations": {
                                                    "value": 0.0
                                                  },
                                                  "potential_contaminants": {
                                                    "value": 1.0
                                                  },
                                                  "host": {
                                                    "value": "Human"
                                                  },
                                                  "reversion_mutations": {
                                                    "value": 0.0
                                                  },
                                                  "GISAID_clade": {
                                                    "value": "S"
                                                  },
                                                  "pango_lineage": {
                                                    "value": "A"
                                                  },
                                                  "current_frequency": {
                                                    "value": 0.0
                                                  },
                                                  "QC_overall_score": {
                                                    "value": 0.0
                                                  },
                                                  "QC_overall_status": {
                                                    "value": "good"
                                                  },
                                                  "epiweek": {
                                                    "value": "202015"
                                                  },
                                                  "recency": {
                                                    "value": "Older"
                                                  },
                                                  "gisaid_epi_isl": {
                                                    "value": "EPI_ISL_487446"
                                                  },
                                                  "division": {
                                                    "value": "Mopti"
                                                  },
                                                  "rare_mutations": {
                                                    "value": 2.0
                                                  },
                                                  "country": {
                                                    "value": "Mali",
                                                    "confidence": {
                                                      "Mali": 1.0
                                                    },
                                                    "entropy": -1.000088900581841e-12
                                                  },
                                                  "submitting_lab": {
                                                    "value": "Bundeswehr Institut of Microbiology"
                                                  },
                                                  "region": {
                                                    "value": "Africa"
                                                  }
                                                },
                                                "branch_attrs": {
                                                  "mutations": {
                                                    "nuc": [
                                                      "C16293T",
                                                      "C29585T"
                                                    ]
                                                  }
                                                }
                                              },
                                              {
                                                "name": "Mali/M002659/2020",
                                                "node_attrs": {
                                                  "div": 5,
                                                  "num_date": {
                                                    "value": 2020.2718579234972,
                                                    "confidence": [
                                                      2020.2718579234972,
                                                      2020.2718579234972
                                                    ]
                                                  },
                                                  "url": "https://www.gisaid.org/",
                                                  "author": {
                                                    "author": "Kouriba, D\u00fcrr, Sangar\u00e9, Rehn, Traor\u00e9, Bestehorn-Willmann, Walter, Quedraogo, Zimmermann, Maiga, Heitzer, Sogodogo, Antwerpen, W\u00f6lfel",
                                                    "value": "Kouriba, D\u00fcrr, Sangar\u00e9, Rehn, Traor\u00e9, Bestehorn-Willmann, Walter, Quedraogo, Zimmermann, Maiga, Heitzer, Sogodogo, Antwerpen, W\u00f6lfel"
                                                  },
                                                  "originating_lab": {
                                                    "value": "CICM-Mali"
                                                  },
                                                  "mutational_fitness": {
                                                    "value": 0.0006926000000000015
                                                  },
                                                  "emerging_lineage": {
                                                    "value": "19B"
                                                  },
                                                  "clade_membership": {
                                                    "value": "19B"
                                                  },
                                                  "S1_mutations": {
                                                    "value": 0.0
                                                  },
                                                  "potential_contaminants": {
                                                    "value": 1.0
                                                  },
                                                  "host": {
                                                    "value": "Human"
                                                  },
                                                  "reversion_mutations": {
                                                    "value": 0.0
                                                  },
                                                  "GISAID_clade": {
                                                    "value": "S"
                                                  },
                                                  "pango_lineage": {
                                                    "value": "A"
                                                  },
                                                  "current_frequency": {
                                                    "value": 0.0
                                                  },
                                                  "QC_overall_score": {
                                                    "value": 0.0
                                                  },
                                                  "QC_overall_status": {
                                                    "value": "good"
                                                  },
                                                  "sex": {
                                                    "value": "Male"
                                                  },
                                                  "epiweek": {
                                                    "value": "202015"
                                                  },
                                                  "recency": {
                                                    "value": "Older"
                                                  },
                                                  "gisaid_epi_isl": {
                                                    "value": "EPI_ISL_487451"
                                                  },
                                                  "division": {
                                                    "value": "Bamako"
                                                  },
                                                  "rare_mutations": {
                                                    "value": 1.0
                                                  },
                                                  "country": {
                                                    "value": "Mali",
                                                    "confidence": {
                                                      "Mali": 1.0
                                                    },
                                                    "entropy": -1.000088900581841e-12
                                                  },
                                                  "submitting_lab": {
                                                    "value": "Bundeswehr Institut of Microbiology"
                                                  },
                                                  "region": {
                                                    "value": "Africa"
                                                  },
                                                  "age": {
                                                    "value": "28"
                                                  }
                                                },
                                                "branch_attrs": {
                                                  "mutations": {
                                                    "nuc": [
                                                      "C26366T"
                                                    ],
                                                    "E": [
                                                      "A41V"
                                                    ]
                                                  },
                                                  "labels": {
                                                    "aa": "E: A41V"
                                                  }
                                                }
                                              }
                                            ]
                                          }
                                        ]
                                      }
                                    ]
                                  }
                                ]
                              },
                              {
                                "name": "NODE_0000041",
                                "node_attrs": {
                                  "div": 3,
                                  "num_date": {
                                    "value": 2020.213915955447,
                                    "confidence": [
                                      2020.1876599082004,
                                      2020.253468863627
                                    ]
                                  },
                                  "mutational_fitness": {
                                    "value": 0.0066926
                                  },
                                  "emerging_lineage": {
                                    "value": "19B"
                                  },
                                  "clade_membership": {
                                    "value": "19B"
                                  },
                                  "S1_mutations": {
                                    "value": 0.0
                                  },
                                  "current_frequency": {
                                    "value": 0.0
                                  },
                                  "country": {
                                    "value": "Mali",
                                    "confidence": {
                                      "Mali": 0.9993522816531902
                                    },
                                    "entropy": 0.005893271488390512
                                  }
                                },
                                "branch_attrs": {
                                  "mutations": {}
                                },
                                "children": [
                                  {
                                    "name": "NODE_0000038",
                                    "node_attrs": {
                                      "div": 3,
                                      "num_date": {
                                        "value": 2020.238895659466,
                                        "confidence": [
                                          2020.2098392055161,
                                          2020.2800546448088
                                        ]
                                      },
                                      "mutational_fitness": {
                                        "value": 0.0066926
                                      },
                                      "emerging_lineage": {
                                        "value": "19B"
                                      },
                                      "clade_membership": {
                                        "value": "19B"
                                      },
                                      "S1_mutations": {
                                        "value": 0.0
                                      },
                                      "current_frequency": {
                                        "value": 0.0
                                      },
                                      "country": {
                                        "value": "Mali",
                                        "confidence": {
                                          "Cote d'Ivoire": 0.005626796664899559,
                                          "Mali": 0.993846856134863
                                        },
                                        "entropy": 0.039756478568056815
                                      }
                                    },
                                    "branch_attrs": {
                                      "mutations": {}
                                    },
                                    "children": [
                                      {
                                        "name": "Mali/M002704/2020",
                                        "node_attrs": {
                                          "div": 3,
                                          "num_date": {
                                            "value": 2020.2800546448088,
                                            "confidence": [
                                              2020.2800546448088,
                                              2020.2800546448088
                                            ]
                                          },
                                          "url": "https://www.gisaid.org/",
                                          "author": {
                                            "author": "Kouriba, D\u00fcrr, Sangar\u00e9, Rehn, Traor\u00e9, Bestehorn-Willmann, Walter, Quedraogo, Zimmermann, Maiga, Heitzer, Sogodogo, Antwerpen, W\u00f6lfel",
                                            "value": "Kouriba, D\u00fcrr, Sangar\u00e9, Rehn, Traor\u00e9, Bestehorn-Willmann, Walter, Quedraogo, Zimmermann, Maiga, Heitzer, Sogodogo, Antwerpen, W\u00f6lfel"
                                          },
                                          "originating_lab": {
                                            "value": "CICM-Mali"
                                          },
                                          "mutational_fitness": {
                                            "value": 0.0066926
                                          },
                                          "emerging_lineage": {
                                            "value": "19B"
                                          },
                                          "clade_membership": {
                                            "value": "19B"
                                          },
                                          "S1_mutations": {
                                            "value": 0.0
                                          },
                                          "potential_contaminants": {
                                            "value": 0.0
                                          },
                                          "host": {
                                            "value": "Human"
                                          },
                                          "reversion_mutations": {
                                            "value": 0.0
                                          },
                                          "GISAID_clade": {
                                            "value": "S"
                                          },
                                          "pango_lineage": {
                                            "value": "A"
                                          },
                                          "current_frequency": {
                                            "value": 0.0
                                          },
                                          "QC_overall_score": {
                                            "value": 0.0
                                          },
                                          "QC_overall_status": {
                                            "value": "good"
                                          },
                                          "sex": {
                                            "value": "Male"
                                          },
                                          "epiweek": {
                                            "value": "202016"
                                          },
                                          "recency": {
                                            "value": "Older"
                                          },
                                          "gisaid_epi_isl": {
                                            "value": "EPI_ISL_487460"
                                          },
                                          "division": {
                                            "value": "Bamako"
                                          },
                                          "rare_mutations": {
                                            "value": 0.0
                                          },
                                          "country": {
                                            "value": "Mali",
                                            "confidence": {
                                              "Mali": 1.0
                                            },
                                            "entropy": -1.000088900581841e-12
                                          },
                                          "submitting_lab": {
                                            "value": "Bundeswehr Institut of Microbiology"
                                          },
                                          "region": {
                                            "value": "Africa"
                                          },
                                          "age": {
                                            "value": "57"
                                          }
                                        },
                                        "branch_attrs": {
                                          "mutations": {}
                                        }
                                      },
                                      {
                                        "name": "NODE_0000039",
                                        "node_attrs": {
                                          "div": 3,
                                          "num_date": {
                                            "value": 2020.2659304530912,
                                            "confidence": [
                                              2020.2027438231707,
                                              2020.3515810228423
                                            ]
                                          },
                                          "mutational_fitness": {
                                            "value": 0.0066926
                                          },
                                          "emerging_lineage": {
                                            "value": "19B"
                                          },
                                          "clade_membership": {
                                            "value": "19B"
                                          },
                                          "S1_mutations": {
                                            "value": 0.0
                                          },
                                          "current_frequency": {
                                            "value": 0.0
                                          },
                                          "country": {
                                            "value": "Cote d'Ivoire",
                                            "confidence": {
                                              "Cote d'Ivoire": 0.9965005715484286,
                                              "Mali": 0.00288388268439416
                                            },
                                            "entropy": 0.02547854724803446
                                          }
                                        },
                                        "branch_attrs": {
                                          "mutations": {}
                                        },
                                        "children": [
                                          {
                                            "name": "Coted-Ivoire/BKE0011/2020",
                                            "node_attrs": {
                                              "div": 7,
                                              "num_date": {
                                                "value": 2020.4112021857923,
                                                "confidence": [
                                                  2020.4112021857923,
                                                  2020.4112021857923
                                                ]
                                              },
                                              "url": "https://www.gisaid.org/",
                                              "author": {
                                                "author": "Chantal Akoua-Koffi, Dian\u00e9 Bamourou, Etil\u00e9 Anoh, Essia Belarbi, Safiatou Karidioula, Grit Schubert, Adjaratou Traor\u00e9, Sound\u00e9l\u00e9 Ma\u00eft\u00e9, Monemo Pacome, Coulibaly Mbegnan, Bamba Fatoumata Tour\u00e9, Kra Ouffou\u00e9, Fabian Leendertz",
                                                "value": "Chantal Akoua-Koffi, Dian\u00e9 Bamourou, Etil\u00e9 Anoh, Essia Belarbi, Safiatou Karidioula, Grit Schubert, Adjaratou Traor\u00e9, Sound\u00e9l\u00e9 Ma\u00eft\u00e9, Monemo Pacome, Coulibaly Mbegnan, Bamba Fatoumata Tour\u00e9, Kra Ouffou\u00e9, Fabian Leendertz"
                                              },
                                              "originating_lab": {
                                                "value": "Molecular diagnostic unit for viral haemorrhagic fevers and emerging viruses, Bouak\u00e9 CHU Laboratory"
                                              },
                                              "mutational_fitness": {
                                                "value": 0.0066862152000000015
                                              },
                                              "emerging_lineage": {
                                                "value": "19B"
                                              },
                                              "clade_membership": {
                                                "value": "19B"
                                              },
                                              "S1_mutations": {
                                                "value": 0.0
                                              },
                                              "potential_contaminants": {
                                                "value": 0.0
                                              },
                                              "host": {
                                                "value": "Human"
                                              },
                                              "reversion_mutations": {
                                                "value": 0.0
                                              },
                                              "GISAID_clade": {
                                                "value": "S"
                                              },
                                              "pango_lineage": {
                                                "value": "A"
                                              },
                                              "current_frequency": {
                                                "value": 0.0
                                              },
                                              "QC_overall_score": {
                                                "value": 0.0
                                              },
                                              "QC_overall_status": {
                                                "value": "good"
                                              },
                                              "sex": {
                                                "value": "Female"
                                              },
                                              "epiweek": {
                                                "value": "202022"
                                              },
                                              "recency": {
                                                "value": "Older"
                                              },
                                              "gisaid_epi_isl": {
                                                "value": "EPI_ISL_614348"
                                              },
                                              "division": {
                                                "value": "Bouake"
                                              },
                                              "rare_mutations": {
                                                "value": 4.0
                                              },
                                              "country": {
                                                "value": "Cote d'Ivoire",
                                                "confidence": {
                                                  "Cote d'Ivoire": 1.0
                                                },
                                                "entropy": -1.000088900581841e-12
                                              },
                                              "submitting_lab": {
                                                "value": "Project group Epidemology of Highly Pathogenic Microorganisms, Robert Koch-Institute"
                                              },
                                              "region": {
                                                "value": "Africa"
                                              },
                                              "age": {
                                                "value": "34"
                                              }
                                            },
                                            "branch_attrs": {
                                              "mutations": {
                                                "nuc": [
                                                  "C2485T",
                                                  "C2676T",
                                                  "C16012A",
                                                  "T17886A"
                                                ],
                                                "ORF1a": [
                                                  "P804L"
                                                ]
                                              },
                                              "labels": {
                                                "aa": "ORF1a: P804L"
                                              }
                                            }
                                          },
                                          {
                                            "name": "NODE_0001463",
                                            "node_attrs": {
                                              "div": 7,
                                              "num_date": {
                                                "value": 2020.4418770249308,
                                                "confidence": [
                                                  2020.3466412858998,
                                                  2020.5391603477726
                                                ]
                                              },
                                              "mutational_fitness": {
                                                "value": 0.0597261914
                                              },
                                              "emerging_lineage": {
                                                "value": "19B"
                                              },
                                              "clade_membership": {
                                                "value": "19B"
                                              },
                                              "S1_mutations": {
                                                "value": 1.0
                                              },
                                              "current_frequency": {
                                                "value": 0.0
                                              },
                                              "country": {
                                                "value": "Cote d'Ivoire",
                                                "confidence": {
                                                  "Cote d'Ivoire": 0.9999732092098427
                                                },
                                                "entropy": 0.0003380493268307721
                                              }
                                            },
                                            "branch_attrs": {
                                              "mutations": {
                                                "nuc": [
                                                  "A3234T",
                                                  "C15126T",
                                                  "A23403G",
                                                  "C27812T"
                                                ],
                                                "ORF1a": [
                                                  "Q990L"
                                                ],
                                                "S": [
                                                  "D614G"
                                                ]
                                              },
                                              "labels": {
                                                "aa": "ORF1a: Q990L; S: D614G"
                                              }
                                            },
                                            "children": [
                                              {
                                                "name": "Coted-Ivoire/BKE0862/2020",
                                                "node_attrs": {
                                                  "div": 11,
                                                  "num_date": {
                                                    "value": 2020.613387978142,
                                                    "confidence": [
                                                      2020.613387978142,
                                                      2020.613387978142
                                                    ]
                                                  },
                                                  "url": "https://www.gisaid.org/",
                                                  "author": {
                                                    "author": "Chantal Akoua-Koffi, Dian\u00e9 Bamourou, Etil\u00e9 Anoh, Essia Belarbi, Safiatou Karidioula, Grit Schubert, Adjaratou Traor\u00e9, Sound\u00e9l\u00e9 Ma\u00eft\u00e9, Monemo Pacome, Coulibaly Mbegnan, Bamba Fatoumata Tour\u00e9, Kra Ouffou\u00e9, Fabian Leendertz",
                                                    "value": "Chantal Akoua-Koffi, Dian\u00e9 Bamourou, Etil\u00e9 Anoh, Essia Belarbi, Safiatou Karidioula, Grit Schubert, Adjaratou Traor\u00e9, Sound\u00e9l\u00e9 Ma\u00eft\u00e9, Monemo Pacome, Coulibaly Mbegnan, Bamba Fatoumata Tour\u00e9, Kra Ouffou\u00e9, Fabian Leendertz"
                                                  },
                                                  "originating_lab": {
                                                    "value": "Molecular diagnostic unit for viral haemorrhagic fevers and emerging viruses, Bouak\u00e9 CHU Laboratory"
                                                  },
                                                  "mutational_fitness": {
                                                    "value": 0.0567261914
                                                  },
                                                  "emerging_lineage": {
                                                    "value": "19B"
                                                  },
                                                  "clade_membership": {
                                                    "value": "19B"
                                                  },
                                                  "S1_mutations": {
                                                    "value": 1.0
                                                  },
                                                  "potential_contaminants": {
                                                    "value": 0.0
                                                  },
                                                  "host": {
                                                    "value": "Human"
                                                  },
                                                  "reversion_mutations": {
                                                    "value": 0.0
                                                  },
                                                  "GISAID_clade": {
                                                    "value": "G"
                                                  },
                                                  "pango_lineage": {
                                                    "value": "A.18"
                                                  },
                                                  "current_frequency": {
                                                    "value": 0.0
                                                  },
                                                  "QC_overall_score": {
                                                    "value": 0.0
                                                  },
                                                  "QC_overall_status": {
                                                    "value": "good"
                                                  },
                                                  "sex": {
                                                    "value": "Female"
                                                  },
                                                  "epiweek": {
                                                    "value": "202033"
                                                  },
                                                  "recency": {
                                                    "value": "Older"
                                                  },
                                                  "gisaid_epi_isl": {
                                                    "value": "EPI_ISL_614386"
                                                  },
                                                  "division": {
                                                    "value": "Bouake"
                                                  },
                                                  "rare_mutations": {
                                                    "value": 4.0
                                                  },
                                                  "country": {
                                                    "value": "Cote d'Ivoire",
                                                    "confidence": {
                                                      "Cote d'Ivoire": 1.0
                                                    },
                                                    "entropy": -1.000088900581841e-12
                                                  },
                                                  "submitting_lab": {
                                                    "value": "Project group Epidemology of Highly Pathogenic Microorganisms, Robert Koch-Institute"
                                                  },
                                                  "region": {
                                                    "value": "Africa"
                                                  },
                                                  "age": {
                                                    "value": "24"
                                                  }
                                                },
                                                "branch_attrs": {
                                                  "mutations": {
                                                    "nuc": [
                                                      "C230T",
                                                      "G2830A",
                                                      "C12870T",
                                                      "C19572T"
                                                    ],
                                                    "ORF1a": [
                                                      "T4202I"
                                                    ]
                                                  },
                                                  "labels": {
                                                    "aa": "ORF1a: T4202I"
                                                  }
                                                }
                                              },
                                              {
                                                "name": "NODE_0001464",
                                                "node_attrs": {
                                                  "div": 8,
                                                  "num_date": {
                                                    "value": 2020.4564258699554,
                                                    "confidence": [
                                                      2020.3874820612964,
                                                      2020.5874373955335
                                                    ]
                                                  },
                                                  "mutational_fitness": {
                                                    "value": 0.0597261914
                                                  },
                                                  "emerging_lineage": {
                                                    "value": "19B"
                                                  },
                                                  "clade_membership": {
                                                    "value": "19B"
                                                  },
                                                  "S1_mutations": {
                                                    "value": 1.0
                                                  },
                                                  "current_frequency": {
                                                    "value": 0.0
                                                  },
                                                  "country": {
                                                    "value": "Cote d'Ivoire",
                                                    "confidence": {
                                                      "Cote d'Ivoire": 0.9999897417243512
                                                    },
                                                    "entropy": 0.0001356573397253225
                                                  }
                                                },
                                                "branch_attrs": {
                                                  "mutations": {
                                                    "nuc": [
                                                      "G27806T"
                                                    ]
                                                  }
                                                },
                                                "children": [
                                                  {
                                                    "name": "NODE_0001465",
                                                    "node_attrs": {
                                                      "div": 9,
                                                      "num_date": {
                                                        "value": 2020.5257090101813,
                                                        "confidence": [
                                                          2020.419028751228,
                                                          2020.594262295082
                                                        ]
                                                      },
                                                      "mutational_fitness": {
                                                        "value": 0.0597083139
                                                      },
                                                      "emerging_lineage": {
                                                        "value": "19B"
                                                      },
                                                      "clade_membership": {
                                                        "value": "19B"
                                                      },
                                                      "S1_mutations": {
                                                        "value": 1.0
                                                      },
                                                      "current_frequency": {
                                                        "value": 0.0
                                                      },
                                                      "country": {
                                                        "value": "Cote d'Ivoire",
                                                        "confidence": {
                                                          "Cote d'Ivoire": 0.9999915676441286
                                                        },
                                                        "entropy": 0.00011238266630170734
                                                      }
                                                    },
                                                    "branch_attrs": {
                                                      "mutations": {
                                                        "nuc": [
                                                          "C16580T"
                                                        ],
                                                        "ORF1b": [
                                                          "T1038I"
                                                        ]
                                                      },
                                                      "labels": {
                                                        "aa": "ORF1b: T1038I"
                                                      }
                                                    },
                                                    "children": [
                                                      {
                                                        "name": "Coted-Ivoire/BKE0820/2020",
                                                        "node_attrs": {
                                                          "div": 11,
                                                          "num_date": {
                                                            "value": 2020.594262295082,
                                                            "confidence": [
                                                              2020.594262295082,
                                                              2020.594262295082
                                                            ]
                                                          },
                                                          "url": "https://www.gisaid.org/",
                                                          "author": {
                                                            "author": "Chantal Akoua-Koffi, Dian\u00e9 Bamourou, Etil\u00e9 Anoh, Essia Belarbi, Safiatou Karidioula, Grit Schubert, Adjaratou Traor\u00e9, Sound\u00e9l\u00e9 Ma\u00eft\u00e9, Monemo Pacome, Coulibaly Mbegnan, Bamba Fatoumata Tour\u00e9, Kra Ouffou\u00e9, Fabian Leendertz",
                                                            "value": "Chantal Akoua-Koffi, Dian\u00e9 Bamourou, Etil\u00e9 Anoh, Essia Belarbi, Safiatou Karidioula, Grit Schubert, Adjaratou Traor\u00e9, Sound\u00e9l\u00e9 Ma\u00eft\u00e9, Monemo Pacome, Coulibaly Mbegnan, Bamba Fatoumata Tour\u00e9, Kra Ouffou\u00e9, Fabian Leendertz"
                                                          },
                                                          "originating_lab": {
                                                            "value": "Molecular diagnostic unit for viral haemorrhagic fevers and emerging viruses, Bouak\u00e9 CHU Laboratory"
                                                          },
                                                          "mutational_fitness": {
                                                            "value": 0.0635566439
                                                          },
                                                          "emerging_lineage": {
                                                            "value": "19B"
                                                          },
                                                          "clade_membership": {
                                                            "value": "19B"
                                                          },
                                                          "S1_mutations": {
                                                            "value": 2.0
                                                          },
                                                          "potential_contaminants": {
                                                            "value": 1.0
                                                          },
                                                          "host": {
                                                            "value": "Human"
                                                          },
                                                          "reversion_mutations": {
                                                            "value": 0.0
                                                          },
                                                          "GISAID_clade": {
                                                            "value": "G"
                                                          },
                                                          "pango_lineage": {
                                                            "value": "A.18"
                                                          },
                                                          "current_frequency": {
                                                            "value": 0.0
                                                          },
                                                          "QC_overall_score": {
                                                            "value": 0.0
                                                          },
                                                          "QC_overall_status": {
                                                            "value": "good"
                                                          },
                                                          "sex": {
                                                            "value": "Female"
                                                          },
                                                          "epiweek": {
                                                            "value": "202032"
                                                          },
                                                          "recency": {
                                                            "value": "Older"
                                                          },
                                                          "gisaid_epi_isl": {
                                                            "value": "EPI_ISL_681840"
                                                          },
                                                          "division": {
                                                            "value": "Bouake"
                                                          },
                                                          "rare_mutations": {
                                                            "value": 3.0
                                                          },
                                                          "country": {
                                                            "value": "Cote d'Ivoire",
                                                            "confidence": {
                                                              "Cote d'Ivoire": 1.0
                                                            },
                                                            "entropy": -1.000088900581841e-12
                                                          },
                                                          "submitting_lab": {
                                                            "value": "Project group Epidemology of Highly Pathogenic Microorganisms, Robert Koch-Institute"
                                                          },
                                                          "region": {
                                                            "value": "Africa"
                                                          },
                                                          "age": {
                                                            "value": "21"
                                                          }
                                                        },
                                                        "branch_attrs": {
                                                          "mutations": {
                                                            "nuc": [
                                                              "C12778T",
                                                              "G22093T"
                                                            ],
                                                            "S": [
                                                              "M177I"
                                                            ]
                                                          },
                                                          "labels": {
                                                            "aa": "S: M177I"
                                                          }
                                                        }
                                                      },
                                                      {
                                                        "name": "NODE_0001466",
                                                        "node_attrs": {
                                                          "div": 16,
                                                          "num_date": {
                                                            "value": 2020.76912568306,
                                                            "confidence": [
                                                              2020.7294828038312,
                                                              2020.76912568306
                                                            ]
                                                          },
                                                          "mutational_fitness": {
                                                            "value": 0.0316029139
                                                          },
                                                          "emerging_lineage": {
                                                            "value": "19B"
                                                          },
                                                          "clade_membership": {
                                                            "value": "19B"
                                                          },
                                                          "S1_mutations": {
                                                            "value": 1.0
                                                          },
                                                          "current_frequency": {
                                                            "value": 0.0
                                                          },
                                                          "country": {
                                                            "value": "Cote d'Ivoire",
                                                            "confidence": {
                                                              "Cote d'Ivoire": 0.999991711192472
                                                            },
                                                            "entropy": 0.00011061978152543717
                                                          }
                                                        },
                                                        "branch_attrs": {
                                                          "mutations": {
                                                            "nuc": [
                                                              "C3099T",
                                                              "G6358A",
                                                              "G11083T",
                                                              "G17427T",
                                                              "C21575T",
                                                              "C21637T",
                                                              "A28294T"
                                                            ],
                                                            "ORF1a": [
                                                              "T945I",
                                                              "L3606F"
                                                            ],
                                                            "S": [
                                                              "L5F"
                                                            ],
                                                            "N": [
                                                              "Q7H"
                                                            ],
                                                            "ORF9b": [
                                                              "K4I"
                                                            ]
                                                          },
                                                          "labels": {
                                                            "aa": "ORF1a: T945I, L3606F; S: L5F; N: Q7H; ORF9b: K4I"
                                                          }
                                                        },
                                                        "children": [
                                                          {
                                                            "name": "Coted-Ivoire/BKE1113-bc13/2020",
                                                            "node_attrs": {
                                                              "div": 16,
                                                              "num_date": {
                                                                "value": 2020.76912568306,
                                                                "confidence": [
                                                                  2020.76912568306,
                                                                  2020.76912568306
                                                                ]
                                                              },
                                                              "url": "https://www.gisaid.org/",
                                                              "author": {
                                                                "author": "Chantal Akoua-Koffi, Dian\u00e9 Bamourou, Etil\u00e9 Anoh, Oby Wayoro, Safiatou Karidioula, Adjaratou Traor\u00e9, Sound\u00e9l\u00e9 Ma\u00eft\u00e9, Monemo Pacome, Coulibaly Mbegnan, Bamba Fatoumata Tour\u00e9, Kra Ouffou\u00e9, Grit Schubert, Essia Belarbi, Fabian Leendertz",
                                                                "value": "Chantal Akoua-Koffi, Dian\u00e9 Bamourou, Etil\u00e9 Anoh, Oby Wayoro, Safiatou Karidioula, Adjaratou Traor\u00e9, Sound\u00e9l\u00e9 Ma\u00eft\u00e9, Monemo Pacome, Coulibaly Mbegnan, Bamba Fatoumata Tour\u00e9, Kra Ouffou\u00e9, Grit Schubert, Essia Belarbi, Fabian Leendertz"
                                                              },
                                                              "originating_lab": {
                                                                "value": "Molecular diagnostic unit for viral haemorrhagic fevers and emerging viruses, Bouak\u00e9 CHU Laboratory"
                                                              },
                                                              "mutational_fitness": {
                                                                "value": 0.0316029139
                                                              },
                                                              "emerging_lineage": {
                                                                "value": "19B"
                                                              },
                                                              "clade_membership": {
                                                                "value": "19B"
                                                              },
                                                              "S1_mutations": {
                                                                "value": 1.0
                                                              },
                                                              "potential_contaminants": {
                                                                "value": 2.0
                                                              },
                                                              "host": {
                                                                "value": "Human"
                                                              },
                                                              "reversion_mutations": {
                                                                "value": 0.0
                                                              },
                                                              "GISAID_clade": {
                                                                "value": "G"
                                                              },
                                                              "pango_lineage": {
                                                                "value": "A.18"
                                                              },
                                                              "current_frequency": {
                                                                "value": 0.0
                                                              },
                                                              "QC_overall_score": {
                                                                "value": 8.506944
                                                              },
                                                              "QC_overall_status": {
                                                                "value": "good"
                                                              },
                                                              "sex": {
                                                                "value": "Female"
                                                              },
                                                              "epiweek": {
                                                                "value": "202041"
                                                              },
                                                              "recency": {
                                                                "value": "Older"
                                                              },
                                                              "gisaid_epi_isl": {
                                                                "value": "EPI_ISL_1663657"
                                                              },
                                                              "division": {
                                                                "value": "Niakara"
                                                              },
                                                              "rare_mutations": {
                                                                "value": 7.0
                                                              },
                                                              "country": {
                                                                "value": "Cote d'Ivoire",
                                                                "confidence": {
                                                                  "Cote d'Ivoire": 1.0
                                                                },
                                                                "entropy": -1.000088900581841e-12
                                                              },
                                                              "submitting_lab": {
                                                                "value": "Molecular diagnostic unit for viral haemorrhagic fevers and emerging viruses, Bouak\u00e9 CHU Laboratory"
                                                              },
                                                              "region": {
                                                                "value": "Africa"
                                                              },
                                                              "age": {
                                                                "value": "25"
                                                              }
                                                            },
                                                            "branch_attrs": {
                                                              "mutations": {}
                                                            }
                                                          },
                                                          {
                                                            "name": "Coted-Ivoire/COV-BKE1113-bc13/2020",
                                                            "node_attrs": {
                                                              "div": 16,
                                                              "num_date": {
                                                                "value": 2020.76912568306,
                                                                "confidence": [
                                                                  2020.76912568306,
                                                                  2020.76912568306
                                                                ]
                                                              },
                                                              "url": "https://www.gisaid.org/",
                                                              "author": {
                                                                "author": "Chantal Akoua-Koffi, Dian\u00e9 Bamourou, Etil\u00e9 Anoh, Oby Wayoro, Safiatou Karidioula, Adjaratou Traor\u00e9, Sound\u00e9l\u00e9 Ma\u00eft\u00e9, Monemo Pacome, Coulibaly Mbegnan, Bamba Fatoumata Tour\u00e9, Kra Ouffou\u00e9, Grit Schubert, Essia Belarbi, Fabian Leendertz",
                                                                "value": "Chantal Akoua-Koffi, Dian\u00e9 Bamourou, Etil\u00e9 Anoh, Oby Wayoro, Safiatou Karidioula, Adjaratou Traor\u00e9, Sound\u00e9l\u00e9 Ma\u00eft\u00e9, Monemo Pacome, Coulibaly Mbegnan, Bamba Fatoumata Tour\u00e9, Kra Ouffou\u00e9, Grit Schubert, Essia Belarbi, Fabian Leendertz"
                                                              },
                                                              "originating_lab": {
                                                                "value": "Molecular diagnostic unit for viral haemorrhagic fevers and emerging viruses, Bouak\u00e9 CHU Laboratory"
                                                              },
                                                              "mutational_fitness": {
                                                                "value": 0.0316029139
                                                              },
                                                              "emerging_lineage": {
                                                                "value": "19B"
                                                              },
                                                              "clade_membership": {
                                                                "value": "19B"
                                                              },
                                                              "S1_mutations": {
                                                                "value": 1.0
                                                              },
                                                              "potential_contaminants": {
                                                                "value": 2.0
                                                              },
                                                              "host": {
                                                                "value": "Human"
                                                              },
                                                              "reversion_mutations": {
                                                                "value": 0.0
                                                              },
                                                              "GISAID_clade": {
                                                                "value": "G"
                                                              },
                                                              "pango_lineage": {
                                                                "value": "A.18"
                                                              },
                                                              "current_frequency": {
                                                                "value": 0.0
                                                              },
                                                              "QC_overall_score": {
                                                                "value": 8.506944
                                                              },
                                                              "QC_overall_status": {
                                                                "value": "good"
                                                              },
                                                              "sex": {
                                                                "value": "Female"
                                                              },
                                                              "epiweek": {
                                                                "value": "202041"
                                                              },
                                                              "recency": {
                                                                "value": "Older"
                                                              },
                                                              "gisaid_epi_isl": {
                                                                "value": "EPI_ISL_1662508"
                                                              },
                                                              "division": {
                                                                "value": "Niakara"
                                                              },
                                                              "rare_mutations": {
                                                                "value": 7.0
                                                              },
                                                              "country": {
                                                                "value": "Cote d'Ivoire",
                                                                "confidence": {
                                                                  "Cote d'Ivoire": 1.0
                                                                },
                                                                "entropy": -1.000088900581841e-12
                                                              },
                                                              "submitting_lab": {
                                                                "value": "Molecular diagnostic unit for viral haemorrhagic fevers and emerging viruses, Bouak\u00e9 CHU Laboratory"
                                                              },
                                                              "region": {
                                                                "value": "Africa"
                                                              },
                                                              "age": {
                                                                "value": "25"
                                                              }
                                                            },
                                                            "branch_attrs": {
                                                              "mutations": {}
                                                            }
                                                          }
                                                        ]
                                                      }
                                                    ]
                                                  },
                                                  {
                                                    "name": "NODE_0000045",
                                                    "node_attrs": {
                                                      "div": 8,
                                                      "num_date": {
                                                        "value": 2020.4876875384834,
                                                        "confidence": [
                                                          2020.3873619159847,
                                                          2020.6060417605513
                                                        ]
                                                      },
                                                      "mutational_fitness": {
                                                        "value": 0.0597261914
                                                      },
                                                      "emerging_lineage": {
                                                        "value": "19B"
                                                      },
                                                      "clade_membership": {
                                                        "value": "19B"
                                                      },
                                                      "S1_mutations": {
                                                        "value": 1.0
                                                      },
                                                      "current_frequency": {
                                                        "value": 0.0
                                                      },
                                                      "country": {
                                                        "value": "Cote d'Ivoire",
                                                        "confidence": {
                                                          "Cote d'Ivoire": 0.9998623956913067
                                                        },
                                                        "entropy": 0.0014244957999178167
                                                      }
                                                    },
                                                    "branch_attrs": {
                                                      "mutations": {}
                                                    },
                                                    "children": [
                                                      {
                                                        "name": "NODE_0000046",
                                                        "node_attrs": {
                                                          "div": 8,
                                                          "num_date": {
                                                            "value": 2020.555507963547,
                                                            "confidence": [
                                                              2020.3776018526112,
                                                              2020.6032409679979
                                                            ]
                                                          },
                                                          "mutational_fitness": {
                                                            "value": 0.0597261914
                                                          },
                                                          "emerging_lineage": {
                                                            "value": "19B"
                                                          },
                                                          "clade_membership": {
                                                            "value": "19B"
                                                          },
                                                          "S1_mutations": {
                                                            "value": 1.0
                                                          },
                                                          "current_frequency": {
                                                            "value": 0.0
                                                          },
                                                          "country": {
                                                            "value": "Cote d'Ivoire",
                                                            "confidence": {
                                                              "Cote d'Ivoire": 0.9999902286898834
                                                            },
                                                            "entropy": 0.0001296293393017683
                                                          }
                                                        },
                                                        "branch_attrs": {
                                                          "mutations": {}
                                                        },
                                                        "children": [
                                                          {
                                                            "name": "Coted-Ivoire/BKE0965/2020",
                                                            "node_attrs": {
                                                              "div": 11,
                                                              "num_date": {
                                                                "value": 2020.6762295081967,
                                                                "confidence": [
                                                                  2020.6762295081967,
                                                                  2020.6762295081967
                                                                ]
                                                              },
                                                              "url": "https://www.gisaid.org/",
                                                              "author": {
                                                                "author": "Chantal Akoua-Koffi, Dian\u00e9 Bamourou, Etil\u00e9 Anoh, Essia Belarbi, Safiatou Karidioula, Grit Schubert, Adjaratou Traor\u00e9, Sound\u00e9l\u00e9 Ma\u00eft\u00e9, Monemo Pacome, Coulibaly Mbegnan, Bamba Fatoumata Tour\u00e9, Kra Ouffou\u00e9, Fabian Leendertz",
                                                                "value": "Chantal Akoua-Koffi, Dian\u00e9 Bamourou, Etil\u00e9 Anoh, Essia Belarbi, Safiatou Karidioula, Grit Schubert, Adjaratou Traor\u00e9, Sound\u00e9l\u00e9 Ma\u00eft\u00e9, Monemo Pacome, Coulibaly Mbegnan, Bamba Fatoumata Tour\u00e9, Kra Ouffou\u00e9, Fabian Leendertz"
                                                              },
                                                              "originating_lab": {
                                                                "value": "Molecular diagnostic unit for viral haemorrhagic fevers and emerging viruses, Bouak\u00e9 CHU Laboratory"
                                                              },
                                                              "mutational_fitness": {
                                                                "value": 0.0569944264
                                                              },
                                                              "emerging_lineage": {
                                                                "value": "19B"
                                                              },
                                                              "clade_membership": {
                                                                "value": "19B"
                                                              },
                                                              "S1_mutations": {
                                                                "value": 1.0
                                                              },
                                                              "potential_contaminants": {
                                                                "value": 1.0
                                                              },
                                                              "host": {
                                                                "value": "Human"
                                                              },
                                                              "reversion_mutations": {
                                                                "value": 0.0
                                                              },
                                                              "GISAID_clade": {
                                                                "value": "G"
                                                              },
                                                              "pango_lineage": {
                                                                "value": "A.18"
                                                              },
                                                              "current_frequency": {
                                                                "value": 0.0
                                                              },
                                                              "QC_overall_score": {
                                                                "value": 0.0
                                                              },
                                                              "QC_overall_status": {
                                                                "value": "good"
                                                              },
                                                              "sex": {
                                                                "value": "Female"
                                                              },
                                                              "epiweek": {
                                                                "value": "202036"
                                                              },
                                                              "recency": {
                                                                "value": "Older"
                                                              },
                                                              "gisaid_epi_isl": {
                                                                "value": "EPI_ISL_614393"
                                                              },
                                                              "division": {
                                                                "value": "Bouake"
                                                              },
                                                              "rare_mutations": {
                                                                "value": 3.0
                                                              },
                                                              "country": {
                                                                "value": "Cote d'Ivoire",
                                                                "confidence": {
                                                                  "Cote d'Ivoire": 0.9999999999999999
                                                                },
                                                                "entropy": -9.99866855976916e-13
                                                              },
                                                              "submitting_lab": {
                                                                "value": "Project group Epidemology of Highly Pathogenic Microorganisms, Robert Koch-Institute"
                                                              },
                                                              "region": {
                                                                "value": "Africa"
                                                              },
                                                              "age": {
                                                                "value": "43"
                                                              }
                                                            },
                                                            "branch_attrs": {
                                                              "mutations": {
                                                                "nuc": [
                                                                  "C13487T",
                                                                  "C17747T",
                                                                  "C26085T"
                                                                ],
                                                                "ORF1b": [
                                                                  "A7V",
                                                                  "P1427L"
                                                                ]
                                                              },
                                                              "labels": {
                                                                "aa": "ORF1b: A7V, P1427L"
                                                              }
                                                            }
                                                          },
                                                          {
                                                            "name": "Coted-Ivoire/225219-cv284/2021",
                                                            "node_attrs": {
                                                              "div": 23,
                                                              "num_date": {
                                                                "value": 2021.16301369863,
                                                                "confidence": [
                                                                  2021.16301369863,
                                                                  2021.16301369863
                                                                ]
                                                              },
                                                              "url": "https://www.gisaid.org/",
                                                              "author": {
                                                                "author": "Aristide Berenger Ako AKO; Bernadette Tchepe Flore Diplo; Egomli Stanislas ASSOHOUN; Antoine Marie-David N'golo COULIBALY; Tata Gnire Safiatou COULIBALY; Jean-Ren\u00e9 Quassi ACQUAH; Djeda Franck Arnaud GNAHORE; Herv\u00e9 Alberic ADJE KADJO; Mireille DOSSO",
                                                                "value": "Aristide Berenger Ako AKO; Bernadette Tchepe Flore Diplo; Egomli Stanislas ASSOHOUN; Antoine Marie-David N'golo COULIBALY; Tata Gnire Safiatou COULIBALY; Jean-Ren\u00e9 Quassi ACQUAH; Djeda Franck Arnaud GNAHORE; Herv\u00e9 Alberic ADJE KADJO; Mireille DOSSO"
                                                              },
                                                              "originating_lab": {
[truncated: 83,571,703 more chars]
